# Supplementary material for: Dissemination and outcome reporting bias in clinical malaria intervention trials: a cross-sectional analysis
Source: Malar J. 2024 Sep 30;23:293. doi: 10.1186/s12936-024-05115-6 (PMC11443699; doi:10.1186/s12936-024-05115-6)
Supplement: Supplementary file 2 — Additional file 2. Original downloaded data-set from ClinicalTrials.gov (date of download 15–11-2022). [file 12936_2024_5115_MOESM2_ESM.xlsx]

## Sheet: Werkblad 1
SearchResults-3
Rank	NCT Number	Title	Acronym	Status	Study Results	Conditions	Interventions	Outcome Measures	Sponsor/Collaborators	Age	Enrollment	Funded Bys	Study Designs	Other IDs	Start Date	Primary Completion Date	Completion Date	First Posted	Results First Posted	Last Update Posted	Locations	Study Documents	URL
1	NCT04094727	Malaria High-Risk Populations in Namibia		Completed	No Results Available	Malaria	Drug: Presumptive treatment with Artemether-lumefantrine (AL)|Other: Enhanced vector control	Effective coverage of AL (presumptive treatment)|Effective coverage of IRS|Effective coverage of LLIN|Prevalence of infection measured by polymerase chain reaction (PCR)|Odds of symptomatic malaria associated with receiving each intervention|Total confirmed outpatient (OPD) malaria case incidence by health facility, stratified by HRP status|Malaria seroprevalence in HRPs|Test positivity rates fro…	University of California, San Francisco|University of Namibia|Ministry of Health and Social Services, Namibia|University of Texas Southwestern Medical Center|University of Notre Dame|London School of Hygiene and Tropical Medicine	6 Months and older (Child, Adult, Older Adult)	3302	Other	Allocation: Randomized|Intervention Model: Parallel Assignment|Masking: None (Open Label)|Primary Purpose: Treatment	Malaria HRP in Namibia	October 31, 2019	June 30, 2020	June 30, 2020	September 19, 2019		November 3, 2020	University of Namibia, Multidisciplinary Research Centre, Windhoek, Namibia		https://ClinicalTrials.gov/show/NCT04094727
2	NCT03334747	Safety of KAE609 in Adults With Uncomplicated Plasmodium Falciparum Malaria.		Completed	Has Results	Malaria	Drug: KAE609|Drug: Coartem	Number of Participants With at Least 2 CTCAE Grades Increase From Baseline in Alanine Aminotransferase (ALT) or Aspartate Aminotransferase (AST)|Percentage of Participants With Polymerase Chain Reaction (PCR)-Corrected and Uncorrected Adequate Clinical and Parasitological Response (ACPR) at Day 15 and Day 29|Parasite Clearance Time (PCT)|Fever Clearance Time (FCT)|Time to Recrudescence and Reinfe…	Novartis Pharmaceuticals|Supported by Wellcome Trust via Grant # Grant Number 207813/Z/17/Z|Novartis	18 Years and older (Adult, Older Adult)	188	Industry|Other	Allocation: Randomized|Intervention Model: Parallel Assignment|Masking: None (Open Label)|Primary Purpose: Treatment	CKAE609A2202|207813/Z/17/Z	November 16, 2017	November 23, 2019	November 23, 2019	November 7, 2017	September 25, 2020	October 11, 2021	Novartis Investigative Site, Lambarene, Gabon|Novartis Investigative Site, Kintampo, Ghana|Novartis Investigative Site, Navrango, Ghana|Novartis Investigative Site, Bamako, Mali|Novartis Investigative Site, Sotuba, Mali|Novartis Investigative Site, Kigali, Rwanda|Novartis Investigative Site, Bushenyi, Uganda|Novartis Investigative Site, Kampala, Uganda|Novartis Investigative Site, Tororo, Uganda	Study Protocol, https://ClinicalTrials.gov/ProvidedDocs/47/NCT03334747/Prot_000.pdf|"Statistical Analysis Plan", https://ClinicalTrials.gov/ProvidedDocs/47/NCT03334747/SAP_001.pdf	https://ClinicalTrials.gov/show/NCT03334747
3	NCT02149550	Controlled Human Malaria Infection After Bites From Mosquitoes Infected With Two Novel P. Falciparum Strains		Completed	No Results Available	Malaria	Other: NF135 n=5|Other: NF135 n=2|Other: NF135 n=1|Other: NF166 n=5|Other: NF166 n=2|Other: NF166 n=1	Proportion of subjects in each group who develop patent parasitaemia as assessed by QRT-PCR|Time to patent parasitaemia in each group as assessed by QRT-PCR|Magnitude of first peak of parasitaemia in each group as assessed by QRT-PCR|Frequency of malaria-related symptoms and signs in each group	Radboud University Medical Center|Havenziekenhuis	18 Years to 35 Years (Adult)	24	Other	Allocation: Randomized|Intervention Model: Parallel Assignment|Masking: Triple (Participant, Care Provider, Investigator)|Primary Purpose: Basic Science	BMGF2a	August 2014	October 2014	November 2014	May 29, 2014		November 24, 2014	UMC St Radboud, Nijmegen, Netherlands|Havenziekenhuis, Rotterdam, Netherlands		https://ClinicalTrials.gov/show/NCT02149550
4	NCT01939886	Treatment Efficacy and Malaria TRANSmission After Artemisinin Combination Therapy 2 (TRANSACT2)	TRANSACT2	Completed	No Results Available	Malaria	Drug: Mefloquine - Artesunate|Drug: Artemether-lumefantrine combination	the number of participants with clinical and parasitological treatment failure after treatment artemether-lumefantrine (AL) and mefloquine-artesunate MQ-AS|the number of individuals with gametocytes after treatment with AL or MQ-AS	London School of Hygiene and Tropical Medicine|Kilimanjaro Christian Medical Centre, Tanzania|Radboud University Medical Center|European Union	6 Months to 10 Years (Child)	219	Other	Allocation: Randomized|Intervention Model: Parallel Assignment|Masking: Double (Care Provider, Investigator)|Primary Purpose: Treatment	TRANSACT 2	April 2013	November 2013	November 2013	September 11, 2013		November 28, 2013	St. Jude's Clinic, ICIPE Thomas Odhiambo Campus, Mbita, Nyanza, Kenya		https://ClinicalTrials.gov/show/NCT01939886
5	NCT04102592	Getting Malaria "Off the Back" of Women and Children in Western Uganda		Completed	No Results Available	Malaria	Other: Permethrin-treated Lesu (baby wrap)|Other: Untreated Lesu (baby wrap)	Reported change in frequency of use of lesu|Incidence of symptomatic malaria episodes among children|Incidence of P. falciparum malaria parasitemia among children|Change in mosquito salivary antigen response among children|Change in mosquito salivary antigen response among mothers|Changes in hemoglobin levels among children|Changes in hemoglobin levels among mothers	University of North Carolina, Chapel Hill|Conservation, Food, and Health Foundation	18 Years to 50 Years (Adult)	52	Other	Allocation: Randomized|Intervention Model: Parallel Assignment|Masking: None (Open Label)|Primary Purpose: Prevention	18-1819|IGHID 11829	October 28, 2019	March 4, 2020	March 4, 2020	September 25, 2019		March 17, 2021	Bugoye Level III Health Centre, Bugoye, Kasese, Uganda		https://ClinicalTrials.gov/show/NCT04102592
6	NCT04072302	Safety and Causal Prophylactic Efficacy of KAF156 in a Controlled Human Malaria Challenge Model		Completed	No Results Available	Malaria	Drug: KAF156|Drug: Placebo	Number of subjects with parasitemia after single dose oral administration of KAF156 either prior to, or following, exposure to P. falciparum sporozoite-infected mosquitoes|Relationship between pharmacokinetics (i.e., Maximum Plasma Concentration [Cmax], Area Under Curve [AUC]) of KAF156 and number of subjects with parasitemia, after oral administration of single descending doses of KAF156 in heal…	Novartis Pharmaceuticals|Novartis	18 Years to 40 Years (Adult)	86	Industry	Allocation: Randomized|Intervention Model: Parallel Assignment|Masking: Quadruple (Participant, Care Provider, Investigator, Outcomes Assessor)|Primary Purpose: Prevention	CKAF156X2202	September 15, 2014	November 29, 2017	November 29, 2017	August 28, 2019		August 28, 2019	Novartis Investigative Site, Seattle, Washington, United States		https://ClinicalTrials.gov/show/NCT04072302
7	NCT01624337	Malaria Prevention Cambodia	MPC	Terminated	No Results Available	Malaria	Drug: DHA-piperaquine|Drug: placebo	Protective efficacy|Cardiac safety of piperaquine as determined by QT interval prolongation	Armed Forces Research Institute of Medical Sciences, Thailand|National Centre for Parasitology, Entomology and Malaria Control, Cambodia|Royal Cambodian Armed Forces|United States Army Medical Materiel Development Activity	18 Years to 65 Years (Adult, Older Adult)	231	Other|U.S. Fed	Allocation: Randomized|Intervention Model: Parallel Assignment|Masking: Quadruple (Participant, Care Provider, Investigator, Outcomes Assessor)|Primary Purpose: Prevention	WRAIR # 1849|A-17057	May 2012	August 2014	June 2015	June 20, 2012		July 12, 2016	Anlong Veng Referral Hospital, Anlong Veng, Oddar Meancheay, Cambodia		https://ClinicalTrials.gov/show/NCT01624337
8	NCT01231880	School Based Malaria Control in Ugandan Schoolchildren	SBMC	Completed	No Results Available	Malaria	Drug: Four monthly IPT with dihydroartemisinin Piperaquine (DP)|Drug: Monthly IPT using DP|Drug: Placebo given every month	Risk of Clinical Malaria|Cognitive function tests|Risk of parasitemia|Risk of hospital admissions|Risk of adverse events|School performance|Prevalence of anemia	Makerere University|Bill and Melinda Gates Foundation	6 Years to 14 Years (Child)	740	Other	Allocation: Randomized|Intervention Model: Parallel Assignment|Masking: Quadruple (Participant, Care Provider, Investigator, Outcomes Assessor)|Primary Purpose: Prevention	MCDC-SBMC	February 2011	September 2012	September 2012	November 1, 2010		May 23, 2013	Mulanda Sub-district, Tororo, Uganda		https://ClinicalTrials.gov/show/NCT01231880
9	NCT02315690	Evaluation of Reactive Focal Mass Drug Administration for Malaria Elimination in Swaziland	fMDA	Completed	No Results Available	Malaria	Drug: dihydroartemisinin-piperaquine (DHAp)|Procedure: reactive case detection	Incidence of malaria cases|Seroprevalence|Prevalence|Coverage|Adherence|Safety related to DHAp|Acceptability|Cost	University of California, San Francisco|Ministry of Health, Swaziland|Clinton Health Access Initiative, Eswatini|University of Texas	Child, Adult, Older Adult	4000	Other	Allocation: Randomized|Intervention Model: Single Group Assignment|Masking: None (Open Label)|Primary Purpose: Treatment	Swaziland fMDA	September 2015	July 2017	July 2017	December 12, 2014		September 5, 2021	Swaziland Ministry of Health, Mbabane, Swaziland	Study Protocol, Statistical Analysis Plan, and Informed Consent Form, https://ClinicalTrials.gov/ProvidedDocs/90/NCT02315690/Prot_SAP_ICF_001.pdf	https://ClinicalTrials.gov/show/NCT02315690
10	NCT01443130	Chloroquine for Malaria in Pregnancy		Completed	Has Results	Malaria	Drug: Chloroquine|Drug: Sulfadoxine-pyrimethamine	Incidence of Placental Malaria Infection Based on Histology|Incidence of Placental Malaria by Placental Impression Smear|Incidence of Maternal Anemia (Hemoglobin < 10 Grams/Deciliter)|Incidence of Maternal Severe Anemia (Hemoglobin < 7gm/dl)|Incidence of Stillbirth|Incidence of Miscarriage|Incidence of Preterm Delivery|Infant Mortality Rate to 14 Weeks of Age|Incidence of Low Birth Weight (LBW) (…	National Institute of Allergy and Infectious Diseases (NIAID)	up to 99 Years (Child, Adult, Older Adult)	900	NIH	Allocation: Randomized|Intervention Model: Parallel Assignment|Masking: None (Open Label)|Primary Purpose: Prevention	09-0112|4R01AI104702-04	February 2012	October 2014	January 2015	September 29, 2011	October 29, 2015	December 28, 2016	Blantyre Malaria Project - Queen Elizabeth Central Hospital, Blantryre, Blantyre, Malawi		https://ClinicalTrials.gov/show/NCT01443130
11	NCT02174978	Phase 1 Clinical Trial With Controlled Human Malaria Infection (CHMI) to Evaluate the Safety and Efficacy of the Plasmodium Falciparum Vaccine Candidate FMP012 Administered Intramuscularly With AS01B Adjuvant System in Healthy Malaria-Naïve Adults		Completed	No Results Available	Malaria	Biological: FMP012 with AS01B adjuvant system|Other: P falciparum Controlled Human Malaria Infection (CHMI)	Number of solicited adverse events (AE)|Number of unsolicited AEs|Occurrence of serious adverse events (SAE) at any time during the study period (enrollment to final follow-up visit)|Anti-FMP012 antibody titers in serum|Time to parasitemia by blood smear after the P falciparum challenge	U.S. Army Medical Research and Development Command|Walter Reed Army Institute of Research (WRAIR)|United States Agency for International Development (USAID)|Military Infectious Diseases Research Program (MIDRP)|GlaxoSmithKline	18 Years to 50 Years (Adult)	39	U.S. Fed|Other|Industry	Allocation: Non-Randomized|Intervention Model: Parallel Assignment|Masking: None (Open Label)|Primary Purpose: Prevention	S-14-02	August 2014	June 2015	October 2015	June 26, 2014		October 13, 2017	Clinical Trials Center, WRAIR, Silver Spring, Maryland, United States		https://ClinicalTrials.gov/show/NCT02174978
12	NCT01627951	Comparison of Three Plasmodium Falciparum Isolates in a Controlled Human Malaria Infection	TIP3	Completed	No Results Available	Malaria	Other: NF54|Other: NF135|Other: NF166	Difference in kinetics of infection between groups infected with NF54, NF133 and NF166, as defined by a mathematical model that takes into account multiple measurements of parasitaemia|Difference in time till thick smear positivity between groups infected with NF54, NF135 and NF166|Difference in duration or peak height of parasitaemia between groups infected with NF54, NF135 and NF166|Difference …	Radboud University Medical Center|Havenziekenhuis	18 Years to 35 Years (Adult)	15	Other	Allocation: Randomized|Intervention Model: Parallel Assignment|Masking: Triple (Participant, Care Provider, Investigator)|Primary Purpose: Basic Science	TIP3	August 2012	October 2012	November 2012	June 26, 2012		November 27, 2012	UMC St Radboud, Nijmegen, Netherlands|Havenziekenhuis, Rotterdam, Netherlands		https://ClinicalTrials.gov/show/NCT01627951
13	NCT01464138	Evaluation of Fosmidomycin and Clindamycin in the Treatment of Acute Uncomplicated P.Falciparum Malaria in Children		Completed	No Results Available	Malaria	Drug: Fosmidomycin and Clindamycin co-administration	Day 28 cure rate >95%|Day 7 cure rate of 100%|Parasite Clearance Time|Fever Clearance Time	Jomaa Pharma GmbH|Fundacio Clinic Barcelona|Hospital Clinic of Barcelona	6 Months to 3 Years (Child)	52	Industry|Other	Allocation: N/A|Intervention Model: Single Group Assignment|Masking: None (Open Label)|Primary Purpose: Treatment	JP012	September 2010	September 2011	September 2011	November 3, 2011		November 3, 2011	Centro de Investigacao em Saude da Manhica, Maputo, Mozambique		https://ClinicalTrials.gov/show/NCT01464138
14	NCT03341754	Trial to Evaluate the Safety, Immunogenicity, and Efficacy of Malaria Infection in Malaria Naïve Adults		Completed	No Results Available	Malaria	Biological: D/ChAd63-CA|Biological: D/ChAd63-CAT|Other: Infectivity Control (IC) Group	Occurrence of Serious Adverse Events|Occurrence of Abnormal Physical Symptoms (Clinical Abnormalities)|Occurrence of Abnormal Laboratory Values|Occurrence of Any Serious Adverse Events Throughout the Study Period|Vaccine Efficacy Determined by Time to Development of Parasitemia|Measurement of Antibody Titers Against Sporozoite and Erythrocyte Stage Parasites|Measure of correlation between pre-imm…	U.S. Army Medical Research and Development Command|University of Oxford|Walter Reed Army Institute of Research (WRAIR)|United States Agency for International Development (USAID)|Naval Medical Research Center	18 Years to 50 Years (Adult)	52	U.S. Fed|Other	Allocation: Randomized|Intervention Model: Parallel Assignment|Masking: Single (Participant)|Primary Purpose: Prevention	S-14-07|NMRC.2016.0006|NavOx	September 15, 2018	October 28, 2019	March 23, 2020	November 14, 2017		May 6, 2020	NMRC Clinical Trials Center, Bethesda, Maryland, United States|WRAIR, Silver Spring, Maryland, United States		https://ClinicalTrials.gov/show/NCT03341754
15	NCT02793622	Prevention of Malaria in HIV-uninfected Pregnant Women and Infants	PROMOTE-BC3	Completed	Has Results	Malaria	Drug: Monthly Sulfadoxine-Pyrimethamine (SP) During Pregnancy|Drug: Monthly Dihydroartemisinin-Piperaquine (DP) During Pregnancy	Number of Participants Who Deliver With a Composite Adverse Birth Outcome|Incidence of Malaria in Infants|Mean Gestational Age in Weeks at Birth|Prevalence of Placental Malaria by Histology|Prevalence of Placental Parasitemia|Prevalence of Maternal Malaria|Number of Participants With Adverse Events|Prevalence of Anemia in Pregnant Women|Prevalence of Anemia in Infants|Prevalence of Asymptomatic P…	University of California, San Francisco|Eunice Kennedy Shriver National Institute of Child Health and Human Development (NICHD)|Bill and Melinda Gates Foundation	16 Years and older (Child, Adult, Older Adult)	782	Other|NIH	Allocation: Randomized|Intervention Model: Parallel Assignment|Masking: Quadruple (Participant, Care Provider, Investigator, Outcomes Assessor)|Primary Purpose: Prevention	PROMOTE-BC3	September 2016	December 4, 2018	December 4, 2018	June 8, 2016	April 14, 2021	April 14, 2021	IDRC - Tororo Research Clinic, Tororo, Uganda	Study Protocol and Statistical Analysis Plan, https://ClinicalTrials.gov/ProvidedDocs/22/NCT02793622/Prot_SAP_000.pdf	https://ClinicalTrials.gov/show/NCT02793622
16	NCT02658253	Trial to Evaluate the Safety and Immunogenicity of a Placental Malaria Vaccine Candidate (PRIMVAC ) in Healthy Adults	PRIMALVAC	Completed	No Results Available	Malaria	Biological: PRIMVAC|Biological: GLA-SE|Biological: Alhydrogel|Biological: Placebo	Proportion of volunteers with treatment-related adverse events as assessed by FDA scale and the INYVAX EC FP7 Brighton Collaboration Foundation|Proportion of volunteer with at least one Serious Adverse Event Following Immunization (SAEFI) for the entire duration of the study|Proportion of volunteer with at least one of Adverse Event Following Immunization (AEFI) measured until 1 month post-dose 3…	Institut National de la Santé Et de la Recherche Médicale, France|EVI Industries, Inc.|Recherche Clinique Paris Descartes Necker Cochin Sainte Anne|Centre national de recherche et de formation sur le paludisme|EUCLID Clinical Trial Platform	18 Years to 35 Years (Adult)	68	Other	Allocation: Randomized|Intervention Model: Parallel Assignment|Masking: Double (Participant, Investigator)|Primary Purpose: Prevention	C14-60|2015-002246-31	January 2016	September 19, 2018	February 21, 2019	January 18, 2016		November 29, 2019	CNRFP, Ouagadougou, Burkina Faso|CIC 1417, Paris, France		https://ClinicalTrials.gov/show/NCT02658253
17	NCT01805232	Intravenous Artesunate and Malaria	IVAS	Unknown status	No Results Available	Malaria	Drug: artesunate|Drug: Quinine	clearance of the parasite and fever	University of Khartoum|University of Kassala, Sudan|Kassala|Sudan	1 Year to 80 Years (Child, Adult, Older Adult)	80	Other	Allocation: Randomized|Intervention Model: Parallel Assignment|Masking: None (Open Label)|Primary Purpose: Treatment	artesunate and malaria	March 2013	May 2013	July 2013	March 6, 2013		March 6, 2013	Kassala, Kassala, Sudan		https://ClinicalTrials.gov/show/NCT01805232
18	NCT02298140	Providers' Compliance to Malaria Treatment	(PCMT)	Unknown status	No Results Available	Malaria	Other: SMS reminders	Provider Compliance|Number of fever patients who received diagnostic test|Number of confirmed malaria patients treated with recommended antimalaria|Number of malaria patients who received correct dose of ACT|Number of patients with a negative malaria test who did not receive antimalaria|Number of afebrile patients who are tested for malaria|Number of patients who received counselling messages|Num…	Ifakara Health Institute|Swiss Tropical & Public Health Institute|KEMRI-Wellcome Trust Collaborative Research Program	Child, Adult, Older Adult	712	Other	Allocation: N/A|Intervention Model: Single Group Assignment|Masking: None (Open Label)|Primary Purpose: Health Services Research	3245	November 2014	December 2015	December 2015	November 21, 2014		August 3, 2015	Ifakara Health Institute, Rufiji, Pwani, Tanzania		https://ClinicalTrials.gov/show/NCT02298140
19	NCT01323972	Consistency of Immunogenicity and Non Inferiority of GSK Biologicals' Candidate Malaria Vaccine Lots in Children		Completed	Has Results	Malaria	Biological: GSK Biologicals' candidate Plasmodium falciparum malaria vaccine (257049)	Anti-Circumsporozoite (Anti-CS) Antibody Titers|Anti-hepatitis B (Anti-HB) Antibody Concentrations|Number of Subjects With Any and Grade 3 Solicited Local Symptoms|Number of Subjects With Any, Grade 3 and Related Solicited General Symptoms|Number of Subjects With Unsolicited Adverse Events|Number of Subjects With Serious Adverse Events	GlaxoSmithKline|The PATH Malaria Vaccine Initiative (MVI)	5 Months to 17 Months (Child)	327	Industry|Other	Allocation: Randomized|Intervention Model: Parallel Assignment|Masking: Quadruple (Participant, Care Provider, Investigator, Outcomes Assessor)|Primary Purpose: Prevention	113398	May 16, 2011	November 22, 2011	May 4, 2012	March 28, 2011	August 7, 2017	August 17, 2018	GSK Investigational Site, Enugu, Nigeria|GSK Investigational Site, Jos, Nigeria		https://ClinicalTrials.gov/show/NCT01323972
20	NCT01753323	Efficacy, Safety, Tolerability and Pharmacokinetics of KAF156 in Adult Patients With Acute, Uncomplicated Plasmodium Falciparum or Vivax Malaria Mono-infection		Completed	Has Results	Malaria	Drug: KAF156	Time to Parasite Clearance|28-day Cure Rate - Part 2|Area Under the Curve (AUC)0-24h - Part 1|Maximum Concentration (Cmax) - Part 1|Time to Maximum Concentration (Tmax) - Part 1|Area Under the Curve (AUC)Last - Part 1|Area Under the Curve (AUC)Inf - Part 1|Half-life (T1/2) - Part 1|Clearance (CL/F ) - Part 1|Apparent Volume of Distribution During the Terminal Elimination Phase Following Extravasc…	Novartis Pharmaceuticals|Novartis	20 Years to 60 Years (Adult)	43	Industry	Allocation: Non-Randomized|Intervention Model: Single Group Assignment|Masking: None (Open Label)|Primary Purpose: Treatment	CKAF156X2201	March 2013	August 2014	August 2014	December 20, 2012	August 19, 2015	June 7, 2018	Novartis Investigative Site, Bangkok, Thailand|Novartis Investigative Site, Srisaket, Thailand|Novartis Investigative Site, Tak, Thailand|Novartis Investigative Site, Tak, Thailand|Novartis Investigative Site, Hanoi, Vietnam		https://ClinicalTrials.gov/show/NCT01753323
21	NCT01540474	Trial of a Falciparum Malaria Protein (FMP012), E. Coli-expressed PfCelTOS, in Healthy Malaria-Naive Adults		Completed	Has Results	Malaria	Biological: Group 1: 10 ug FMP012 with 2 ug GLA-SE|Biological: Group 2: 10 ug FMP012 with 5 ug GLA-SE|Biological: 50 ug FMP012 with 5 ug GLA-SE or 2 ug GLA-SE|Other: Controlled group-Challenged Only: no vaccination	Number of Participants With Solicited or Unsolicited Symptoms Reporting During the Post-vaccination Period|Subjects Reporting the Occurrence of Unsolicited Adverse Events Related to Vaccination|Humoral Immune Response to FMP012/GLA-SE|Time to Onset of Parasitemia Following Sporozoite Challenge	U.S. Army Medical Research and Development Command|United States Agency for International Development (USAID)|IDRI	18 Years to 50 Years (Adult)	36	U.S. Fed|Other	Allocation: Non-Randomized|Intervention Model: Parallel Assignment|Masking: None (Open Label)|Primary Purpose: Treatment	S-11-21|IND 014962	February 2012	October 2012	December 2012	February 28, 2012	June 8, 2021	June 8, 2021	Clinical Trials Center, WRAIR, Silver Spring, Maryland, United States		https://ClinicalTrials.gov/show/NCT01540474
22	NCT01916954	Comparison of Two Regimens of Artemether-lumefantrine for the Treatment of Malaria in Pregnancy	ALN5P	Completed	No Results Available	Malaria	Drug: 3-day artemether-lumefantrine|Drug: 5-day artemether-lumefantrine	Pharmacokinetics measures|Tolerability and safety measures	University of Oxford|University of Kinshasa	18 Years to 45 Years (Adult)	96	Other	Allocation: Randomized|Intervention Model: Parallel Assignment|Masking: None (Open Label)|Primary Purpose: Treatment	ALN5P	July 2013	March 2014		August 6, 2013		March 26, 2014	University of Kinshasa, Democratic Republic of Congo, Kinshasa, Congo		https://ClinicalTrials.gov/show/NCT01916954
23	NCT03035305	Seasonal Malaria Chemoprevention With or Without Lipid-based Nutrient Supplement in Children Aged 6-59 Months in Mali		Completed	No Results Available	Malaria	Dietary Supplement: Lipid-based Nutrient Supplement (LNS)|Drug: Seasonal malaria chemoprevention	Confirmed malaria case|Fever case|Global acute malnutrition case|Moderate acute malnutrition case|Severe acute malnutrition case|Medical referral case	Alliance for International Medical Action|Institut National de la Santé Et de la Recherche Médicale, France|Alliance médicale contre le paludisme, Mali|Programme national de lutte contre le paludisme, Mali|United States Agency for International Development (USAID)|European commission for humanitarian office|Ministry of health, Mali	6 Months to 59 Months (Child)	36717	Other|U.S. Fed	Allocation: Non-Randomized|Intervention Model: Parallel Assignment|Masking: None (Open Label)|Primary Purpose: Prevention	SMC LNS Mali	August 2016	November 2016	November 2016	January 30, 2017		January 30, 2017	Amcp/Alima, Kolokani Circle, Koulikoro region, Mali		https://ClinicalTrials.gov/show/NCT03035305
24	NCT02532049	A Clinical Trial to Assess the Safety and Immunogenicity of New Malaria Vaccine Candidates ChAd63 Pfs25-IMX313 and MVA Pfs25-IMX313		Completed	No Results Available	Malaria	Biological: ChAd63 Pfs25-IMX313|Biological: MVA Pfs25-IMX313	Number of Adverse Events|Immunogenicity of ChAd63 Pfs25-IMX313 when administered to healthy volunteers alone, and with MVA Pfs25-IMX313 in a prime-boost regime.|Ex-vivo efficacy of ChAd63 Pfs25-IMX313 when administered to healthy volunteers alone, and with MVA Pfs25-IMX313 in a prime-boost regime. The functional activity of the vaccine induced antibodies will be tested using membrane-feeding assa…	University of Oxford	18 Years to 50 Years (Adult)	26	Other	Allocation: Non-Randomized|Intervention Model: Parallel Assignment|Masking: None (Open Label)|Primary Purpose: Prevention	VAC062	October 12, 2015	May 25, 2017	May 25, 2017	August 25, 2015		July 17, 2017	CCVTM, University of Oxford, Churchill Hospital, Oxford, United Kingdom|NIHR Wellcome Trust Clinical Research Facility, Southampton, United Kingdom		https://ClinicalTrials.gov/show/NCT02532049
25	NCT03824236	A Study to Evaluate the Efficacy, Immunogenicity and Safety in a Sporozoite Challenge Model of a Fractional Booster Dose of GSK Biologicals' Candidate Malaria Vaccine Administered to Previously Vaccinated Healthy Malaria-naïve Adults		Completed	Has Results	Malaria	Biological: RTS,S/AS01E (SB257049)	Number of Subjects Reporting Plasmodium Falciparum (P. Falciparum) Parasitemia (Defined by a Positive Blood Slide) Following Sporozoite Challenge (in All Study Groups Versus Infectivity Controls)|Time to Onset of P. Falciparum Parasitemia (Defined by a Positive Blood Slide) Following Sporozoite Challenge|Anti- Circumsporozoite (CS) Repeat Region Antibody Concentrations|Anti-Hepatitis B (HBs) Immu…	GlaxoSmithKline|PATH	18 Years to 55 Years (Adult)	61	Industry|Other	Allocation: Non-Randomized|Intervention Model: Parallel Assignment|Masking: None (Open Label)|Primary Purpose: Prevention	209003|17337	February 5, 2019	April 30, 2019	September 26, 2019	January 31, 2019	May 15, 2020	August 14, 2020	GSK Investigational Site, Silver Spring, Maryland, United States	Study Protocol, https://ClinicalTrials.gov/ProvidedDocs/36/NCT03824236/Prot_000.pdf|"Statistical Analysis Plan", https://ClinicalTrials.gov/ProvidedDocs/36/NCT03824236/SAP_001.pdf	https://ClinicalTrials.gov/show/NCT03824236
26	NCT02511353	Efficacy and Safety of High-dose Ivermectin for Reducing Malaria Transmission: A Dose Finding Study	IVERMAL	Completed	No Results Available	Malaria	Drug: ivermectin|Drug: placebo|Drug: dihydroartemisinin-piperaquine	Mosquito survival|Number of patients with malaria clinical and parasitological treatment response|Area under the plasma concentration versus time curve (AUC) of ivermectin|Area under the plasma concentration versus time curve (AUC) of piperaquine|Peak plasma Concentration (Cmax) of ivermectin|Peak plasma Concentration (Cmax) of piperaquine|Tolerability as assessed by adverse events reported in a …	Liverpool School of Tropical Medicine|Kenya Medical Research Institute|Centers for Disease Control and Prevention	18 Years to 50 Years (Adult)	141	Other|U.S. Fed	Allocation: Randomized|Intervention Model: Parallel Assignment|Masking: Quadruple (Participant, Care Provider, Investigator, Outcomes Assessor)|Primary Purpose: Treatment	14.002|2775|6720	July 2015	July 2016	July 2016	July 30, 2015		August 23, 2018	Jaramogi Oginga Odinga Teaching and Referral Hospital, Kisumu, Kenya		https://ClinicalTrials.gov/show/NCT02511353
27	NCT01280162	Malaria Active Epidemiology and Treatment Study		Completed	No Results Available	Malaria	Drug: Dihydroartemisinin piperaquine	Adequate clinical and parasitological response to a treatment regimen of DHA-PIP for Plasmodium falciparum|Number of Cambodian study subjects with reduced or null activity hepatic cytochrome P450 2D6 alleles|Number of subjects with reduced or null hepatic CYP2D6 enzyme phenotype using activity-score A system	Armed Forces Research Institute of Medical Sciences, Thailand|United States Army Medical Materiel Development Activity	18 Years to 65 Years (Adult, Older Adult)	222	Other|U.S. Fed	Allocation: Randomized|Intervention Model: Parallel Assignment|Masking: None (Open Label)|Primary Purpose: Treatment	WRAIR # 1737|HRPO Log Number A-16251	September 2010	February 2011	December 2012	January 20, 2011		March 3, 2021	Oddar Meancheay, Anlong Veng, Cambodia		https://ClinicalTrials.gov/show/NCT01280162
28	NCT01703884	ANC & Malaria Diagnostic in Pregnancy	AQUAMOD	Completed	No Results Available	Malaria	Drug: ASAQ	Placental malaria at delivery|The proportion of women with peripheral positive malaria infection at delivery	Centre Muraz|World Health Organization	16 Years to 50 Years (Child, Adult)	5254	Other	Allocation: Randomized|Intervention Model: Parallel Assignment|Masking: None (Open Label)|Primary Purpose: Prevention	B00531	August 2012	July 2014	December 2014	October 11, 2012		July 31, 2015	Dafra & Do districts, Bobo-Dioulasso, Hauts Bassins-houet, Burkina Faso		https://ClinicalTrials.gov/show/NCT01703884
29	NCT04020653	A Study to Assess the Safety and Efficacy of 5-aminolevulinic Acid Hydrochloride (5-ALA HCl) and Sodium Ferrous Citrate (SFC) Added on Artemisinin-based Combination Therapy (ACT) in Adult Patients With Uncomplicated Malaria		Withdrawn	No Results Available	Malaria	Drug: 5-aminolevulinic acid hydrochloride (5-ALA HCl) 600 mg QD|Drug: Sodium ferrous citrate (SFC) 472 mg QD|Drug: Artemisinin-based combination (ACT)|Drug: Placebo|Drug: 5-aminolevulinic acid hydrochloride (5-ALA HCl) 300 mg BID|Drug: Sodium ferrous citrate (SFC) 236 mg BID	Number of patients with adverse events|Cure rate on Day 28|Parasite Clearance Time|Fever Reduction Time|Gametocyte Clearance Time|Change in inflammatory parameter: C-reactive protein|Change in inflammatory parameter: interleukin-6|Change in inflammatory parameter: tumor necrosis factor (TNF)-alpha|Change in iron metabolism: Serum iron|Change in iron metabolism: Hepcidin|Change in iron metabolism:…	Neopharma Japan Co., Ltd.|Parexel	18 Years to 60 Years (Adult)	0	Industry	Allocation: Randomized|Intervention Model: Parallel Assignment|Masking: Double (Participant, Investigator)|Primary Purpose: Treatment	NPJ005-MAL-0122	September 6, 2019	May 31, 2020	September 30, 2020	July 16, 2019		March 3, 2020			https://ClinicalTrials.gov/show/NCT04020653
30	NCT02533336	The Effectiveness of Non-Pyrethroid Insecticide-Treated Durable Wall Liners as a Method for Malaria Control in Endemic Rural Tanzania	DL	Terminated	No Results Available	Malaria	Drug: abamectin and fenpyroximate	Incidence of malaria parasitemia|Effectiveness of DL on anemia	National Institute for Medical Research, Tanzania|Kilimanjaro Christian Medical Centre, Tanzania|London School of Hygiene and Tropical Medicine|Centers for Disease Control and Prevention|Brandeis University|United States Agency for International Development (USAID)	6 Months to 11 Years (Child)	4917	Other|U.S. Fed	Allocation: Randomized|Intervention Model: Parallel Assignment|Masking: None (Open Label)|Primary Purpose: Prevention	DL Project in Tanzania	November 9, 2015	August 31, 2016	March 31, 2017	August 26, 2015		February 5, 2019	Muheza, Tanga, Muheza, Tanzania		https://ClinicalTrials.gov/show/NCT02533336
31	NCT01190202	Epidemiology Study of Malaria Transmission Intensity in Africa		Completed	Has Results	Malaria|Malaria Vaccines	Procedure: Blood sampling|Procedure: Assessment of body temperature	Number of Subjects With Plasmodium Falciparum (P. Falciparum) Parasitaemia (PFP), for Each Survey|Number of Subjects With Plasmodium Falciparum (P. Falciparum) Parasitaemia (PFP), According to Annual Age for Children of 4 Years or Less, for Each Survey|Number of Subjects With Anemia and Severe Anemia for Each Survey|Number of Subjects With Anti-malarial Therapy in Survey 1, According to Parasite …	GlaxoSmithKline|The PATH Malaria Vaccine Initiative (MVI)	6 Months and older (Child, Adult, Older Adult)	21618	Industry|Other	Allocation: N/A|Intervention Model: Single Group Assignment|Primary Purpose: Other	114001	March 14, 2011	December 20, 2013	December 20, 2013	August 27, 2010	August 18, 2020	August 18, 2020	GSK Investigational Site, Ouagadougou 01, Burkina Faso|GSK Investigational Site, Lambaréné, Gabon|GSK Investigational Site, Kintampo, Ghana|GSK Investigational Site, Kumasi, Ghana|GSK Investigational Site, Kisumu, Kenya|GSK Investigational Site, Lilongwe, Malawi|GSK Investigational Site, Dar-es-Salaam, Tanzania|GSK Investigational Site, Korogwe, Tanga, Tanzania		https://ClinicalTrials.gov/show/NCT01190202
32	NCT01809873	Sustainable Financial Incentives To Improve Prescription Practices For Malaria		Completed	No Results Available	Malaria	Behavioral: Performance based incentives	Proportion of children under 5 years of age who are treated with antimalarials following a negative malaria test	Duke University|Moi University	Child, Adult, Older Adult	14862	Other	Allocation: Randomized|Intervention Model: Parallel Assignment|Primary Purpose: Health Services Research	Pro00035154	September 2012	November 2013	March 2014	March 13, 2013		March 10, 2015	Moi University, Eldoret, Rift Valley Province, Kenya		https://ClinicalTrials.gov/show/NCT01809873
33	NCT02878265	The Effect of Vitamin A With and Without Zinc and Multivitamin Supplementation on Malaria Morbidity in Ghanaian Children		Completed	No Results Available	Malaria	Dietary Supplement: Vitamin A|Dietary Supplement: Vitamin A and ZInc|Dietary Supplement: Vitamin A , Zinc and Multivitamin	Incidence of clinical malaria attacks|Incidence of diarrhea attacks	University of Ghana|Kwame Nkrumah University of Science and Technology	Child, Adult, Older Adult	547	Other	Allocation: Randomized|Intervention Model: Parallel Assignment|Masking: None (Open Label)|Primary Purpose: Prevention	VAZ20016	November 2011	May 2012	December 2012	August 25, 2016		August 25, 2016	Amoako, Accra, Ghana		https://ClinicalTrials.gov/show/NCT02878265
34	NCT02601716	PfSPZ Vaccine: Dose Optimization With Heterologous Challenge in Healthy Malaria-Naïve Adults		Completed	No Results Available	Malaria	Biological: PfSPZ Vaccine|Biological: CHMI (7G8)|Biological: CHMI (NF135.C10)	Incidence and type of Adverse Events|Efficacy|Immunological response|Immunological outcomes	Sanaria Inc.|Naval Medical Research Center|University of Maryland|Walter Reed Army Institute of Research (WRAIR)|Joint Warfighter Medical Research Program	18 Years to 50 Years (Adult)	92	Industry|U.S. Fed|Other	Allocation: Randomized|Intervention Model: Parallel Assignment|Masking: None (Open Label)|Primary Purpose: Prevention	NMRC.2015.0009|CVD Malaria 26000	January 2016	September 2017	November 2017	November 10, 2015		October 16, 2018	University of Maryland-Baltimore, Center for Vaccine Development, Baltimore, Maryland, United States|Naval Medical Research Center, Silver Spring, Maryland, United States		https://ClinicalTrials.gov/show/NCT02601716
35	NCT02389348	A Phase Ib Induced Malaria Infection Study With the Combination of OZ439 and DSM265	OZ/DSMCombo	Completed	No Results Available	Malaria	Drug: DSM265|Drug: OZ439	PK/PD relationship on clearance of P falciparum parasites from the blood|Incidence, relation to study drug and severity of AE|Cmax, Tmax, AUC of DSM265 and OZ439	Medicines for Malaria Venture|Q-Pharm Pty Limited|QIMR Berghofer Medical Research Institute|Clinical Network Services (CNS) Pty Ltd	18 Years to 55 Years (Adult)	13	Other|Industry	Allocation: N/A|Intervention Model: Single Group Assignment|Masking: None (Open Label)|Primary Purpose: Treatment	QP14C12	February 2015	June 2015	June 2015	March 17, 2015		October 7, 2015	Q-Pharm Clinics, Herston, Queensland, Australia		https://ClinicalTrials.gov/show/NCT02389348
36	NCT01054248	Randomised Trial of 3 Artemisinin Combination Therapy for Malaria in Pregnancy	DMA	Completed	No Results Available	Malaria	Drug: dihydroartemisinin-piperaquine|Drug: Artesunate-mefloquine|Drug: arthemeter-lumefantrin	Cure rate defined as clearance of asexual parasites without recurrence within the period between treatment and delivery or a 63 day period|Number of adverse events|Biochemical and haematological changes|Kinetic parameters of artesunate, mefloquine, piperaquine and lumefantrine|Anaemia|Gametocyte carriage|Changes in the Reticulocyte counts|Malaria infection rate at delivery and placental parasitae…	University of Oxford	18 Years to 45 Years (Adult)	511	Other	Allocation: Randomized|Intervention Model: Parallel Assignment|Masking: Single (Participant)|Primary Purpose: Treatment	SMRU0905	February 16, 2010	September 2016	September 2016	January 22, 2010		March 25, 2022	Shoklo Malaria Research Unit, Mae Sot, Tak, Thailand		https://ClinicalTrials.gov/show/NCT01054248
37	NCT03056391	Effect of Paracetamol on Renal Function in Plasmodium Knowlesi Malaria	PACKNOW	Completed	No Results Available	Malaria	Drug: Paracetamol	Effect of Paracetamol on kidney function|Longitudinal change in creatinine|Change in creatinine in severe malaria|Development of AKI|Duration of AKI|Longitudinal changes in haemolysis: plasma cell-free haemoglobin|Longitudinal changes in haemolysis: plasma cell-free haem|Longitudinal changes in haemolysis: haem-to-protein cross-links|Longitudinal changes in markers of oxidative stress: F2-IsoP|Lo…	Menzies School of Health Research	5 Years and older (Child, Adult, Older Adult)	360	Other	Allocation: Randomized|Intervention Model: Parallel Assignment|Masking: None (Open Label)|Primary Purpose: Treatment	NMRR-16-356-29088	October 2016	February 1, 2018	February 1, 2018	February 17, 2017		December 19, 2019	Keningau District Hospital, Keningau, Sabah, Malaysia|Queen Elizabeth Hospital, Kota Kinabalu, Sabah, Malaysia|Kota Marudu District Hospital, Kota Marudu, Sabah, Malaysia|Ranau District Hospital, Ranau, Sabah, Malaysia		https://ClinicalTrials.gov/show/NCT03056391
38	NCT03162614	Efficacy, Immunogenicity and Safety Study of GSK Biologicals' Candidate Malaria Vaccine Evaluating Different Dose Schedules in a Sporozoite Challenge Model in Healthy Malaria-naïve Adults		Completed	Has Results	Malaria	Biological: RTS,S/AS01E|Biological: RTS,S/AS01B|Procedure: Sporozoite-infected mosquitoes challenge.	Number of Subjects With at Least One Occurrence of Plasmodium Falciparum (P. Falciparum) Parasitemia for Each Vaccination Schedule Versus Infectivity Controls|Time to Onset of P. Falciparum Parasitemia After Sporozoite Challenge for Each Vaccination Schedule|Anti-Circumsporozoite (Anti-CS) Repeat Region Antibody Concentrations|Anti-Hepatitis B (Anti-HBs) Immunoglobulin G (IgG) Antibody Concentrat…	GlaxoSmithKline|The PATH Malaria Vaccine Initiative (MVI)	18 Years to 55 Years (Adult)	154	Industry|Other	Allocation: Randomized|Intervention Model: Parallel Assignment|Masking: None (Open Label)|Primary Purpose: Prevention	205081	May 24, 2017	July 9, 2018	September 24, 2018	May 22, 2017	July 24, 2019	October 27, 2020	GSK Investigational Site, Silver Spring, Maryland, United States	Study Protocol, https://ClinicalTrials.gov/ProvidedDocs/14/NCT03162614/Prot_002.pdf|"Statistical Analysis Plan", https://ClinicalTrials.gov/ProvidedDocs/14/NCT03162614/SAP_003.pdf	https://ClinicalTrials.gov/show/NCT03162614
39	NCT01152931	Antioxidant Micronutrients in Malaria	AMM	Completed	No Results Available	Malaria	Drug: Amodiaquine + Artesunate|Drug: Lumefantrine + Artemether|Dietary Supplement: Artesunate + vitamin A|Dietary Supplement: Artesunate + vitamin E|Dietary Supplement: Artesunate + Zinc|Dietary Supplement: Artesunate + selenium|Dietary Supplement: Amodiaquine + vitamin A|Dietary Supplement: Amodiaquine + Vitamin E|Dietary Supplement: Amodiaquine + Zinc|Dietary Supplement: Amodiaquine + Selenium|…	7-day cure rate|28-day cure rate.	University of Lagos, Nigeria	6 Months to 5 Years (Child)	10	Other	Allocation: Randomized|Intervention Model: Single Group Assignment|Masking: None (Open Label)|Primary Purpose: Treatment	ULagosclinicaltrials|ULCT123456|HCC8/T2A/443111	August 2010	November 2010	December 2010	June 29, 2010		May 31, 2012	Central Primary Health Centre, Ukpenu, Road, Ekpoma., Ekpoma, Edo State, Nigeria|Faithdome Medical Centre, Ekpoma., Ekpoma, Esan West, Edo State, Nigeria		https://ClinicalTrials.gov/show/NCT01152931
40	NCT01524341	Efficacy, Safety, Tolerability and Pharmacokinetics of KAE609 in Adult Patients With Acute, Uncomplicated Plasmodium Falciparum or Vivax Malaria Mono-infection		Completed	No Results Available	Malaria	Drug: KAE609	Parasite clearance time|Number of participants with adverse events|Area under the curve (AUC)0-24h on Day 1 and Day 3|The accumulation ratio (Racc) (=AUC0-24h, day3/AUC0-24h, day1)|Maximum concentration (Cmax) on Day 1 and Day 3|Time to maximum concentration (Tmax) on Day 1 and Day 3|Half-life (T1/2)|Clearance (CL/F )|The apparent volume of distribution during the terminal elimination phase follo…	Novartis Pharmaceuticals|Novartis	20 Years to 60 Years (Adult)	27	Industry	Allocation: Non-Randomized|Intervention Model: Single Group Assignment|Masking: None (Open Label)|Primary Purpose: Treatment	CKAE609X2201	January 2012	June 2012	June 2012	February 1, 2012		May 13, 2013	Novartis Investigative Site, Bangkok, Thailand|Novartis Investigative Site, Tak Province, Thailand|Novartis Investigative Site, Tak, Thailand		https://ClinicalTrials.gov/show/NCT01524341
41	NCT01464125	Fosmidomycin and Azithromycin for Acute Uncomplicated Plasmodium Falciparum Malaria (P. Malaria) in Adults	JP011	Unknown status	No Results Available	Malaria	Drug: Fosmidomycin|Drug: Azithromycin	day 28 cure rate of >95%|Safety and Tolerance|Day 7 cure rate of 100%|Blood samples at 0,1,2,3,4,6,8,12,14,18,24, 26,30,36,38,42,48,50,54,60,62,66,72,78,84,90,96,108,120,144.168.240 hours|PCR corrected cure rates	Jomaa Pharma GmbH|Mahidol University|Thammasat University	15 Years to 55 Years (Child, Adult)	43	Industry|Other	Allocation: Non-Randomized|Intervention Model: Single Group Assignment|Masking: None (Open Label)|Primary Purpose: Treatment	JP011	November 2008	October 2009	December 2011	November 3, 2011		November 3, 2011	Mahidol University, Bangkok, Thailand		https://ClinicalTrials.gov/show/NCT01464125
42	NCT01449045	Trial of Malaria Seasonal IPTc Combined With Community Case Management		Completed	No Results Available	Malaria	Drug: IPTc+CCM|Drug: Community Case Management with artemether-lumefantrine (AL)	Number of children under 10 years of age with clinical malaria|Number of children under 10 years of age presenting clinical Malaria with high parasite density	Cheikh Anta Diop University, Senegal|London School of Hygiene and Tropical Medicine	3 Months to 10 Years (Child)	4554	Other	Allocation: Randomized|Intervention Model: Parallel Assignment|Masking: None (Open Label)|Primary Purpose: Prevention	SEN11.16|TA.2010.40200.032	July 2011	December 2011	February 2012	October 7, 2011		April 26, 2012	University Cheikh Anta Diop, Dakar, Senegal		https://ClinicalTrials.gov/show/NCT01449045
43	NCT03496454	Susceptibility of Gambian Adults to PfSPZ-Challenge Infection in the Controlled Human Malaria Infection Model	CHMI-Gambia1	Completed	No Results Available	Malaria	Other: PfSPZ Challenge	frequency and magnitude of adverse events|time to first detection of parasites and parasites density|Time to Pf-NF54 parasitemia|parasite growth|differences in immune responses	London School of Hygiene and Tropical Medicine|Radboud University Medical Center|Sanaria Inc.	18 Years to 35 Years (Adult)	19	Other|Industry	Allocation: N/A|Intervention Model: Single Group Assignment|Masking: None (Open Label)|Primary Purpose: Basic Science	SCC 1529	March 29, 2018	May 3, 2018	December 5, 2018	April 12, 2018		January 16, 2019	MRC Unit, Fajara, Gambia		https://ClinicalTrials.gov/show/NCT03496454
44	NCT02329301	Mass Drug Administration With Dihydroartemisinin + Piperaquine for Reducing Malaria in Southern Zambia		Completed	No Results Available	Malaria|Malaria, Falciparum	Drug: MDA with DHAp (Eurartesim)|Drug: Focal MDA with DHAp (Eurartesim)	Parasite prevalence during the high transmission season among children <6 years old (excluding neonates <1 month)|P.falciparum infection incidence rate among individuals ≥3 months|Total and confirmed outpatient (OPD) malaria case incidence and inpatient (IPD) malaria case incidence among all ages|Malaria rapid diagnostic test test positivity rate from focal mass drug administration (fMDA) and mas…	PATH|Ministry of Health, Zambia|Minister of Community Development, Mother and Child Health, Zambia|Tulane University	3 Months and older (Child, Adult, Older Adult)	2430	Other	Allocation: Randomized|Intervention Model: Parallel Assignment|Masking: None (Open Label)|Primary Purpose: Treatment	PATH-WIRB-20140824	September 2014	June 2016	August 2020	December 31, 2014		September 16, 2020	Southern province medical office, Choma, Southern, Zambia		https://ClinicalTrials.gov/show/NCT02329301
45	NCT02394522	Spatial Repellent Products for Control of Vector Borne Diseases - Malaria - Zambia (SR-M-ZM)	SR-M-ZM	Withdrawn	No Results Available	Malaria	Device: Spatial Repellent product with active ingredient (SHIELD)|Device: Active Ingredient|Device: Spatial Repellent product without active ingredient (SHIELD)	Malaria Incidence	University of Notre Dame|Ministry of Health, Zambia|Macha Research Trust, Zambia|Johns Hopkins University	6 Months to 59 Months (Child)	0	Other	Allocation: Randomized|Intervention Model: Parallel Assignment|Masking: Quadruple (Participant, Care Provider, Investigator, Outcomes Assessor)|Primary Purpose: Prevention	SR-M-Zm	March 2016	April 2016	April 2016	March 20, 2015		October 6, 2016	Macha Research Trust, Macha, Choma, Zambia		https://ClinicalTrials.gov/show/NCT02394522
46	NCT02294201	Spatial Repellent Products for the Control of Vector Borne Diseases - Malaria - Kenya	SR-M-KEN	Withdrawn	No Results Available	Malaria	Device: Spatial Repellent product with active ingredient|Device: Active ingredient|Device: Spatial Repellent product without active ingredient (SHIELD)	Malaria Incidence	University of Notre Dame|Centers for Disease Control and Prevention|Kenya Medical Research Institute	6 Months to 59 Months (Child)	0	Other|U.S. Fed	Allocation: Randomized|Intervention Model: Parallel Assignment|Masking: Quadruple (Participant, Care Provider, Investigator, Outcomes Assessor)|Primary Purpose: Prevention	SR-M-KEN	June 2016	July 2016	July 2016	November 19, 2014		October 6, 2016	Kemri-Crc, Kisumu, Kenya		https://ClinicalTrials.gov/show/NCT02294201
47	NCT02294188	Spatial Repellent Products for Control of Vector Borne Diseases - Malaria - Indonesia	SR-M-IDR	Completed	No Results Available	Malaria	Device: Spatial Repellent product with active ingredient (SHIELD)|Device: Active ingredient|Device: Spatial Repellent product without active ingredient (SHIELD)	Malaria Incidence	University of Notre Dame|Indonesia-MoH	6 Months to 59 Months (Child)	1519	Other	Allocation: Randomized|Intervention Model: Parallel Assignment|Masking: Quadruple (Participant, Care Provider, Investigator, Outcomes Assessor)|Primary Purpose: Prevention	SR-M-IDR	May 2015	April 15, 2018	April 15, 2018	November 19, 2014		May 3, 2018	Eijkman Institute for Molecular Biology, Jakarta, Indonesia		https://ClinicalTrials.gov/show/NCT02294188
48	NCT02294214	Spatial Repellent Products for the Control of Vector Borne Diseases - Malaria - Tanzania	SR-M-Tz	Withdrawn	No Results Available	Malaria	Device: Spatial Repellent product with active ingredient|Device: Active ingredient|Device: Spatial Repellent product without active ingredient (SHIELD)	Malaria Incidence	University of Notre Dame|Ifakara Health Institute	6 Months to 59 Months (Child)	0	Other	Allocation: Randomized|Intervention Model: Parallel Assignment|Masking: Quadruple (Participant, Care Provider, Investigator, Outcomes Assessor)|Primary Purpose: Prevention	SR-M-TZ	February 2016	April 2016	April 2016	November 19, 2014		October 6, 2016	Ifakara Health Institute, Bagamoyo, Tanzania		https://ClinicalTrials.gov/show/NCT02294214
49	NCT02163447	Reducing the Burden of Malaria in HIV-uninfected Pregnant Women and Infants	PROMOTE-BC1	Completed	Has Results	Malaria	Drug: Monthly dihydroartemisinin-piperaquine (DP) for adult women during pregnancy|Drug: 3 dose dihydroartemisinin-piperaquine (DP) for adult women during pregnancy|Drug: 3 dose sulfadoxine-pyrimethamine (SP) for adult women during pregnancy|Drug: Monthly dihydroartemisinin-piperaquine (DP) for infants|Drug: 3-monthly dihydroartemisinin-piperaquine (DP) for infants	Prevalence of Placental Malaria|Incidence of Malaria in Pregnant Women|Incidence of Malaria in Infants|Number of Participants With Blood Samples Positive for Parasites by Microscopy or LAMP|Number of Participants With Maternal Blood Samples Positive for Parasites by Microscopy and LAMP at Delivery|Number of Participants With One or More Birth Outcomes: Congenital Malformations, Spontaneous Aborti…	Grant Dorsey, M.D, Ph.D.|Eunice Kennedy Shriver National Institute of Child Health and Human Development (NICHD)|University of California, San Francisco	16 Years and older (Child, Adult, Older Adult)	300	Other|NIH	Allocation: Randomized|Intervention Model: Parallel Assignment|Masking: Quadruple (Participant, Care Provider, Investigator, Outcomes Assessor)|Primary Purpose: Prevention	PROMOTE-BC1|P01HD059454	June 23, 2014	May 14, 2018	May 14, 2018	June 13, 2014	November 14, 2018	October 20, 2020	IDRC Research Clinic -Tororo District Hospital, Tororo, Uganda	Statistical Analysis Plan, https://ClinicalTrials.gov/ProvidedDocs/47/NCT02163447/SAP_000.pdf|"Study Protocol", https://ClinicalTrials.gov/ProvidedDocs/47/NCT02163447/Prot_001.pdf	https://ClinicalTrials.gov/show/NCT02163447
50	NCT02938975	Field Efficacy Of Insecticide Treated Uniforms And Skin Repellents for Malaria Prevention	URCT	Unknown status	No Results Available	Malaria	Other: Ultra 30 Insect Repellent Lotion (30% Lipo DEET)|Other: Permethrin Factory-Treated Army Combat Uniforms|Other: Placebo lotion|Other: Army combat uniform	Incidence of Plasmodium falciparum malaria through monthly measurement of malaria positivity by direct polymerase chain reaction (PCR) to detect parasite DNA|Incidence of clinical malaria through monthly measurement malaria positivity of SD Bioline Malaria Rapid Diagnostic Test to test for parasite antigen|Compliance with intervention as measured through spot checking and weighing of repellent bo…	Ifakara Health Institute|Swiss Tropical & Public Health Institute|Walter Reed Army Institute of Research (WRAIR)|U.S. Army Medical Research and Development Command	18 Years to 40 Years (Adult)	1500	Other|U.S. Fed	Allocation: Randomized|Intervention Model: Parallel Assignment|Masking: Quadruple (Participant, Care Provider, Investigator, Outcomes Assessor)|Primary Purpose: Prevention	BIT014 PR001 V01	November 2017	January 2019	June 2019	October 19, 2016		June 6, 2017	Ifakara Health Institute, Bagamoyo, Tanzania		https://ClinicalTrials.gov/show/NCT02938975
51	NCT03963869	Effectiveness of Malaria Camps as Part of the Odisha State Malaria Elimination Drive	CSCMi20	Completed	No Results Available	Malaria	Other: Malaria Camps	Parasite presence|Parasite species|Malaria as detected by RDT|Gametocyte density|Hemoglobin|BMI|Body temperature|Mid-upper arm circumference|Plasmodium-specific serology|Plasmodium parasite genomic epidemiology	NYU Langone Health|Community Welfare Society Hospital|Martin Luther Christian University|Indian Institute of Public Health, India|National Institute of Research in Tribal Health|National Vector Borne Disease Control Programme|University Hospital, Umeå|National Institute of Allergy and Infectious Diseases (NIAID)|New York University	1 Year to 69 Years (Child, Adult, Older Adult)	2463	Other|NIH	Allocation: Non-Randomized|Intervention Model: Parallel Assignment|Masking: None (Open Label)|Primary Purpose: Other	19-00122	August 3, 2019	November 30, 2020	March 31, 2021	May 28, 2019		January 11, 2022	Community Welfare Society Hospital, Rourkela, Odisha, India	Informed Consent Form, https://ClinicalTrials.gov/ProvidedDocs/69/NCT03963869/ICF_000.pdf	https://ClinicalTrials.gov/show/NCT03963869
52	NCT02739763	Controlled Human Malaria Infection in Semi-Immune Kenyan Adults. (CHMI-SIKA)	CHMI-SIKA	Unknown status	No Results Available	Malaria	Biological: Plasmodium falciparum sporozoite (PfSPZ)	Infectivity of PfSPZ (malaria infection) as determined by quantitative PCR|Safety profile of PfSPZ challenge via direct venous injection|Parasite growth rates with respect to antibody responses to over 100 falciparum antigens	University of Oxford|KEMRI-Wellcome Trust Collaborative Research Program|Sanaria Inc.|KEMRI Centre for Clinical Research|Pwani University|University of Cambridge|Wellcome Trust Sanger Institute	18 Years to 45 Years (Adult)	200	Other|Industry	Allocation: N/A|Intervention Model: Single Group Assignment|Masking: None (Open Label)|Primary Purpose: Basic Science	OXTREC 2-16|KEMRI/CGMRC/CSC/029/2015	May 2016	January 2020	November 2020	April 15, 2016		May 30, 2016	KEMRI Wellcome Trust Research Programme, Kilifi, Coast, Kenya|KEMRI Centre for Clinical Research, Nairobi, Kenya		https://ClinicalTrials.gov/show/NCT02739763
53	NCT01456858	Insecticide Treated Polyethylene Sheeting for Prevention of Malaria in Emergencies		Completed	No Results Available	Malaria	Other: Insecticide Treated Polyethylene Sheeting|Other: Untreated Plastic Sheeting	Malaria Incidence|Anaemia (From Haemoglobin levels)|Adverse Event to ITPS	The Mentor Initiative|ECHO|UNHCR Country Office Freetown|World Health Organization|Wageningen University|London School of Hygiene and Tropical Medicine|National Malaria Control Programme Sierra Leone|Institut de Recherche pour le Developpement	4 Months to 36 Months (Child)	222	Other	Allocation: Randomized|Intervention Model: Parallel Assignment|Masking: Double (Participant, Care Provider)|Primary Purpose: Prevention	TPS_210_202_01033/01034/01035	December 2003	July 2004	July 2004	October 21, 2011		October 21, 2011	The Mentor Initiative, Freetown, Sierra Leone		https://ClinicalTrials.gov/show/NCT01456858
54	NCT01255215	Inhaled Nitric Oxide for the Adjunctive Therapy of Severe Malaria: a Randomized Controlled Trial		Completed	No Results Available	Severe Malaria	Drug: Inhaled Nitric Oxide	Change in serum angiopoietin-2 level|Mortality|Time to hospital discharge|Time to parasite clearance.|Biomarkers and genetic determinants of endothelial activation, inflammation and coagulopathy, to be determined.	University Health Network, Toronto|Makerere University|University of Toronto	1 Year to 10 Years (Child)	180	Other	Allocation: Randomized|Intervention Model: Parallel Assignment|Masking: Quadruple (Participant, Care Provider, Investigator, Outcomes Assessor)|Primary Purpose: Treatment	iNO RCT	July 2011	July 2013	January 2014	December 7, 2010		February 20, 2014	Jinja Regional Referral Hospital, Jinja, Uganda		https://ClinicalTrials.gov/show/NCT01255215
55	NCT01976325	Evaluating the Ottawa Malaria Decision Aid	OMDA	Unknown status	No Results Available	Malaria	Other: Ottawa Malaria Decision Aid	Travellers' Knowledge Score|Decisional Conflict Score|Preparation for Decision-making Score|Medication Adherence Score	Ottawa Hospital Research Institute	18 Years and older (Adult, Older Adult)	100	Other	Allocation: Randomized|Intervention Model: Parallel Assignment|Masking: None (Open Label)|Primary Purpose: Prevention	2010462-01H	January 2014	November 2015	November 2015	November 5, 2013		April 16, 2015	National Capital Region Occupational Health Clinic, Ottawa, Ontario, Canada|Ottawa Hospital Research Institute, Ottawa, Ontario, Canada|International Association for Medical Assistance to Travellers, Toronto, Ontario, Canada		https://ClinicalTrials.gov/show/NCT01976325
56	NCT01641289	Paracetamol Effect on Oxidative Stress and Renal Function in Severe Malaria		Completed	No Results Available	Malaria	Drug: Paracetamol|Drug: No Paracetamol	Effect of paracetamol concentrations|Compare treatment arm with control arm with respect to duration of Acute Kidney Injury (AKI) and development of AKI.|Compare between groups correlations between oxidative stress, cell-free hemoglobin and renal function|Assessment of Blackwater fever and association with renal function|Mortality and hemodialysis trends|Host factors of Intravascular Haemolysis|F…	University of Oxford	12 Years and older (Child, Adult, Older Adult)	62	Other	Allocation: Randomized|Intervention Model: Parallel Assignment|Masking: None (Open Label)|Primary Purpose: Treatment	BAKMAL1201	July 10, 2012	September 13, 2014	September 21, 2014	July 16, 2012		June 14, 2018	Chittagong Medical College Hospital, Chittagong, Bangladesh|Ramu Upazilla Health Complex, Ramu, Bangladesh		https://ClinicalTrials.gov/show/NCT01641289
57	NCT01907672	The Role of Rapid Diagnostic Tests for Malaria for Targeting of ACTs at Community Level	GhanaCommRDT	Completed	No Results Available	Malaria	Procedure: Rapid Diagnostic Test	The proportion of clients negative for malaria by double read research blood slide who received an anti-malarial in both arms|Proportion of mRDT -ve clients who received an anti-malarial in the RDT arm|Proportion of clients tested using a Rapid Diagnostic Test|Proportion of clients in each arm receiving an antibiotic|Proportion of clients receiving addittional or alternative treatments to antimal…	Ghana Health Services|London School of Hygiene and Tropical Medicine	6 Months and older (Child, Adult, Older Adult)	4748	Other	Allocation: Randomized|Intervention Model: Parallel Assignment|Masking: None (Open Label)|Primary Purpose: Diagnostic	ITDCVT68|MCDC_SF_02	August 2011	December 2012	April 2013	July 25, 2013		July 25, 2013	Dodowa Health Research Centre, Ghana Health Service, Dodowa, Greater Accra, Ghana		https://ClinicalTrials.gov/show/NCT01907672
58	NCT01575613	Reducing the Burden of Malaria by Targeting Hotspots of Malaria Transmission	REDHOT	Completed	No Results Available	Malaria	Drug: Artemether-lumefantrine combination|Biological: Bacillus thuringiensis|Biological: Long lasting insecticide treated net (LLINs)|Biological: Indoor Residual Spraying (IRS)	Parasite prevalence in the evaluation zone surrounding malaria hotspots|Parasite prevalence inside malaria hotspots|Parasite prevalence in the evaluation zone as function of distance to the hotspot boundary|Anopheles mosquito density|Passive case detection|Safety and acceptability of interventions|Mosquito breeding site productivity	Radboud University Medical Center|London School of Hygiene & Tropical Medicine, London, UK|Kenya Medical Research Institute|Centers for Disease Control and Prevention|International Centre of Insect Physiology and Ecology (ICIPE)|Division of Malaria Control, Ministry of Health, Nairobi, Kenya	6 Months and older (Child, Adult, Older Adult)	17506	Other|U.S. Fed	Allocation: Randomized|Intervention Model: Parallel Assignment|Masking: None (Open Label)|Primary Purpose: Prevention	REDHOT_OPP1024438	April 2012	November 2012	November 2012	April 11, 2012		November 27, 2012	Rachuonyo District, Kenya		https://ClinicalTrials.gov/show/NCT01575613
59	NCT01743417	Computerized Cognitive Rehabilitation in Children After Severe Malaria	CM_CCRT	Completed	No Results Available	Malaria	Behavioral: Computerised cognitive rehabilitation training	Executive attention|Working memory	Makerere University|Michigan State University|University of Michigan	5 Years to 12 Years (Child)	300	Other	Allocation: Randomized|Intervention Model: Parallel Assignment|Masking: Single (Participant)|Primary Purpose: Treatment	1R01HD064416-01A1	April 2011	August 23, 2016	August 23, 2016	December 6, 2012		May 22, 2017	Makerere University, Kampala, Uganda		https://ClinicalTrials.gov/show/NCT01743417
60	NCT04041973	Study to Assess Efficacy of Artemether-lumefantrine Prophylaxis Against Forest Malaria in Cambodia (PAL_Cambodia)	PAL_Cambodia	Completed	No Results Available	Malaria	Drug: Artemether-lumefantrine|Dietary Supplement: Multivitamin	Composite endpoint of either clinical malaria with any Plasmodium species within 1-28, 29-56 or 57-84 days, or subclinical infection detected by PCR on days 28, 56 or 84.|28-day, 56-day, and 84-day PCR Plasmodium positivity rate for each species|Proportion of participants with confirmed malaria reported between day 0 and day 28 for each species|Incidence of confirmed clinical malaria cases as rep…	University of Oxford|Global Fund	16 Years to 65 Years (Child, Adult, Older Adult)	1480	Other	Allocation: Randomized|Intervention Model: Parallel Assignment|Masking: Single (Outcomes Assessor)|Primary Purpose: Prevention	MAL19001	March 11, 2020	March 17, 2021	March 17, 2021	August 1, 2019		August 8, 2022	Pursat Referral Hospital/Kravanh Health Center, Pursat, Cambodia|Stung Treng Referral Hospital/Siem Pang Health Center, Stung Treng, Cambodia		https://ClinicalTrials.gov/show/NCT04041973
61	NCT03432039	Preventing Mental Health Problems After Childhood Severe Malaria		Completed	No Results Available	Malaria	Behavioral: Psychoeducation|Behavioral: Behavioral	Presence of a behavioral problem|Maternal anxiety and depression|Behavioral problems in the child	Makerere University	18 Months to 4 Years (Child)	120	Other	Allocation: Randomized|Intervention Model: Parallel Assignment|Masking: Double (Participant, Outcomes Assessor)|Primary Purpose: Prevention	REC 2017-088	January 9, 2018	July 31, 2019	July 31, 2019	February 13, 2018		September 4, 2020	Makerere University, Kampala, Uganda		https://ClinicalTrials.gov/show/NCT03432039
62	NCT02450578	DSM265 Chemoprophylaxis of Plasmodium Falciparum Malaria		Completed	Has Results	Plasmodium Falciparum, Malaria	Drug: DSM265 400mg|Drug: Placebo to DSM265 400 mg|Biological: Plasmodium falciparum sporozoite challenge|Drug: Malarone	Infection Rate|Pre-patent Period|Number of Participants With Adverse Events as a Measure of Safety & Tolerability of DSM265|Number of Participants With Treatment Emergent Adverse Events (TEAE) as a Measure of Safety & Tolerability of Malarone|Number of Participants With Adverse Events as a Measure of Safety and Tolerability of Plasmodium Falciparum Sporozoite Challenge Inoculum|DSM265 Pharmacokin…	Medicines for Malaria Venture|Institute of Tropical Medicine, University of Tuebingen	18 Years to 45 Years (Adult)	22	Other	Allocation: Randomized|Intervention Model: Parallel Assignment|Masking: Quadruple (Participant, Care Provider, Investigator, Outcomes Assessor)|Primary Purpose: Prevention	MMV_DSM265_14_01	October 2015	April 2016	April 2016	May 21, 2015	December 3, 2020	January 13, 2021	Universitätsklinikum Tübingen, Institut für Tropenmedizin, Tübingen, Germany		https://ClinicalTrials.gov/show/NCT02450578
63	NCT01902797	Malaria Survey in the Tak Province Refugee Camps		Completed	No Results Available	Malaria	Other: Questionnaire	Malaria prevalence|Determine the percentage of households with at least one long lasting insecticide treated nets (LLIN) or insecticide treated nets (ITNs|Determine the percentage of refugees sleeping under an ITN/LLIN previous night|Determine the percentage of refugees who can recall at least 1 key messages on malaria control and containment/elimination|Determine percentage of refugees who stay …	University of Oxford	12 Months and older (Child, Adult, Older Adult)	908	Other	Allocation: N/A|Intervention Model: Single Group Assignment|Masking: None (Open Label)|Primary Purpose: Diagnostic	SMRU 1303	July 2013	December 2013	December 2013	July 18, 2013		April 28, 2016	Refugee Camps, Mae Sot, Tak, Thailand		https://ClinicalTrials.gov/show/NCT01902797
64	NCT02563704	A Trial of the Efficacy of Artesunate and Three Quinine Regimens in the Treatment of Severe Malaria in Children at the Ebolowa Regional Hospital - Cameroon		Completed	No Results Available	Malaria	Drug: Artesunate|Drug: Quinine	Fever clearance time|Coma recovery time|Time to sit unsupported|Time to eat and drink|Parasite clearance time|Parasite reduction rate 24 hours after onset of treatment	University of Yaounde 1	3 Months to 15 Years (Child)	238	Other	Allocation: Randomized|Intervention Model: Parallel Assignment|Masking: None (Open Label)|Primary Purpose: Treatment	UYaounde1	September 2013	March 2014	March 2014	September 30, 2015		October 1, 2015			https://ClinicalTrials.gov/show/NCT02563704
65	NCT03576313	Mass Drug Administration of Ivermectin and Dihydroartemisinin-piperaquine as an Additional Intervention for Malaria Elimination	MASSIV	Completed	No Results Available	Malaria	Drug: dihydroartemisinin-piperaquine (DP)|Drug: ivermectin (IVM)|Other: standard malaria control interventions only	prevalence of malaria infection|Vector's parous rate|malaria prevalence|incidence of clinical (laboratory confirmed) malaria cases|serological markers of recent malaria|serological markers of recent Anopheles exposure|mosquito density|mosquito mortality|sporozoite rates in field-caught mosquitoes	London School of Hygiene and Tropical Medicine|Institute of Tropical Medicine, Belgium|National Malaria Control Programme, The Gambia|Liverpool School of Tropical Medicine|Radboud University Medical Center|University of Durham|Imperial College London	6 Months and older (Child, Adult, Older Adult)	4939	Other	Allocation: Randomized|Intervention Model: Parallel Assignment|Masking: Single (Outcomes Assessor)|Primary Purpose: Prevention	SCC 1593	August 11, 2018	December 31, 2019	July 31, 2021	July 3, 2018		March 14, 2022	Basse Villages, Basse Santa Su, Gambia		https://ClinicalTrials.gov/show/NCT03576313
66	NCT01389557	Impact of Dihydroartemisinin-piperaquine Plus Primaquine on Malaria Transmission in Lampung Province, Sumatra		Completed	No Results Available	Malaria	Drug: Dihydroartemisinin-piperaquine with primaquine	Presence of malaria (P. falciparum and P. vivax) parasites in blood spot	Indonesia University	Child, Adult, Older Adult	77	Other	Allocation: N/A|Intervention Model: Single Group Assignment|Masking: Single (Participant)|Primary Purpose: Treatment	45114-2|45114	February 2011	November 2011	December 2011	July 8, 2011		March 23, 2012	Inge Sutanto, Hanura Primary Health Center, Lampung, Sumatra, Indonesia		https://ClinicalTrials.gov/show/NCT01389557
67	NCT01108939	Study of Iron Absorption and Utilization in Asymptomatic Malaria		Completed	No Results Available	Malaria, Falciparum	Drug: Antimalarial treatment|Other: Observation		Swiss Federal Institute of Technology|European Union	16 Years to 35 Years (Child, Adult)	23	Other	Intervention Model: Crossover Assignment|Masking: None (Open Label)|Primary Purpose: Treatment	Fe_Malaria_Benin	February 2009	September 2009	April 2010	April 22, 2010		June 7, 2013	Hopital de zone de Natitingou, Natitingou, Benin		https://ClinicalTrials.gov/show/NCT01108939
68	NCT02556242	Targeted Indoor Residual Spraying Against Malaria	TIRS	Completed	No Results Available	Malaria	Other: Targeted indoor residual spraying|Other: Generalised Indoor residual spraying	Malaria incidence, by routine passive case detection, of clinical malaria (fever ≥37.5°C, or history of fever (48 hours), in the presence of parasitaemia confirmed by RDT or microscopy).|Intervention costs per 1,000 households and cost-effectiveness of reactive, targeted indoor residual spraying (TIRS) compared to generalised IRS (GIRS)|Proportion of structures targeted for IRS unsprayed|Househol…	London School of Hygiene and Tropical Medicine|University of Witwatersrand, South Africa|National Department of Health, South Africa|Medical Research Council|National Institute for Communicable Diseases, South Africa	Child, Adult, Older Adult	393387	Other	Allocation: Randomized|Intervention Model: Parallel Assignment|Masking: None (Open Label)|Primary Purpose: Prevention	EPIDZC8610	October 2015	June 2017	July 2017	September 22, 2015		July 23, 2020	Provincial Malaria Control Programme, Tzaneen, Limpopo, South Africa|Provincial Malaria Control Programme, Nelspruit, Mpumalnga, South Africa		https://ClinicalTrials.gov/show/NCT02556242
69	NCT01713621	OZ439 PhIIa Study in Plasmodium Falciparum: Extended Observation		Completed	Has Results	Malaria	Drug: OZ439	Minimum Inhibitory Concentration (MIC) and Minimum Parasiticidal Concentration (MPC)	Medicines for Malaria Venture	18 Years to 60 Years (Adult)	25	Other	Allocation: Non-Randomized|Intervention Model: Single Group Assignment|Masking: None (Open Label)|Primary Purpose: Treatment	MMV_OZ439_12_006	March 2013	April 2015	April 2015	October 25, 2012	February 10, 2017	April 14, 2017	Mae Ramat District hospital, Mae Ramat, Tak, Thailand|Shoklo Malaria Research Unit, Mae Sot, Tak, Thailand|Faculty of Tropical Medicine,, Bangkok, Thailand		https://ClinicalTrials.gov/show/NCT01713621
70	NCT01374581	Impact of Artemisinin-based Combination Therapy and Quinine on Treatment Failure and Resistance in Uncomplicated Malaria	QuinAct	Completed	No Results Available	Malaria	Drug: Artemether/Lumefantrine|Drug: Artesunate/Amodiaquine|Drug: Quinine + Clindamycin	Late Parasitological Failure|PCR unadjusted efficacy|Day 42 clinical efficacy|Change in Fever clearance time (FCT)|Change in Asexual parasite clearance time|Hb changes|Early Treatment Failure|Late Clincial Failure	Universiteit Antwerpen|European and Developing Countries Clinical Trials Partnership (EDCTP)|Fund for Scientific Research, Flanders, Belgium|Institute of Tropical Medicine, Belgium|University of Kinshasa|Centre Muraz|Academisch Medisch Centrum - Universiteit van Amsterdam (AMC-UvA)|Makerere University	12 Months to 59 Months (Child)	2117	Other	Allocation: Randomized|Intervention Model: Parallel Assignment|Masking: None (Open Label)|Primary Purpose: Treatment	UA-IHU-2010-01 version 1	May 2012	June 2014	June 2014	June 16, 2011		October 22, 2014	Centre de Santé Lisungi, Kinshasa, Mont-Ngafula, Congo|Kazo Health centre IV, Kiruhura, Uganda		https://ClinicalTrials.gov/show/NCT01374581
71	NCT03199755	Dried Leaf Artemisia (DLA) Compared to Artemisinin Combination Therapy (ACT) vs Malaria		Withdrawn	No Results Available	Malaria	Drug: ACT|Drug: DLA1|Drug: DLA2	Change in gametocyte reduction/elimination|Change in parasitemia elimination|Reduced side effects by DLA vs. ACT among the 3 arms	Worcester Polytechnic Institute|Plesion International, Coatesville, PA|HEAL Africa Hospital, Goma, Democratic Republic of Congo|Rwanguba Reference Hospital, Rwanguba, Democratic Republic of Congo	Child, Adult, Older Adult	0	Other	Allocation: Randomized|Intervention Model: Parallel Assignment|Masking: None (Open Label)|Primary Purpose: Treatment	16-297	August 20, 2018	December 31, 2018	October 1, 2019	June 27, 2017		October 14, 2021	Rwanguba Reference Hospital, Goma, N Kivu, Congo, The Democratic Republic of the		https://ClinicalTrials.gov/show/NCT03199755
72	NCT02207816	An Extension to Study MALARIA-055 PRI (NCT00866619) to Evaluate the Long-term Efficacy, Safety and Immunogenicity of GSK Biologicals' Candidate Malaria Vaccine in Infants and Children in Africa		Completed	Has Results	Malaria	Procedure: Blood sampling|Biological: Malaria Vaccine 257049 (MALARIA-055 PRI)|Biological: Meningococcal C Conjugate Vaccine (MALARIA-055 PRI)|Biological: Cell-culture rabies vaccine (MALARIA-055 PRI)|Biological: TritanrixHepB/Hib (MALARIA-055 PRI)|Biological: Polio Sabin Oral Polio Vaccine (GSK) (MALARIA-055 PRI)	Incidence of Severe Malaria Meeting Case Definition 1|Incidence of Severe Malaria Meeting Case Definition 2.|Incidence of Clinical Malaria Meeting Case Definition|Number of Subjects With Malaria Hospitalization Meeting Case Definition 1.|Number of Subjects With Malaria Hospitalization Meeting Case Definition 2.|Number of Subjects With Prevalent Parasitemia|Number of Subjects With Prevalent Severe…	GlaxoSmithKline	42 Months to 9 Years (Child)	3084	Industry	Allocation: Randomized|Intervention Model: Parallel Assignment|Masking: None (Open Label)|Primary Purpose: Prevention	200599	September 18, 2014	January 31, 2017	January 31, 2017	August 4, 2014	August 15, 2019	November 25, 2019	GSK Investigational Site, Ouagadougou, Burkina Faso|GSK Investigational Site, Kisumu, Kenya|GSK Investigational Site, Tanga, Tanzania	Study Protocol, https://ClinicalTrials.gov/ProvidedDocs/16/NCT02207816/Prot_000.pdf|"Statistical Analysis Plan", https://ClinicalTrials.gov/ProvidedDocs/16/NCT02207816/SAP_001.pdf	https://ClinicalTrials.gov/show/NCT02207816
73	NCT01755559	Efficacy of Three ACTs for the Treatment of Falciparum Malaria in Maradi Niger		Completed	No Results Available	Malaria	Drug: Artesunate-amodiaquine|Drug: Dihydroartemisinin-piperaquine|Drug: Artemether-lumefantrine	Adequate clinical and parasitological response|Early treatment failure|Late clinical failure|Late Parasitological Failure	Epicentre|Centre de Recherche Médicale et Sanitaire (Cermes), Niamey	6 Months to 59 Months (Child)	663	Other	Allocation: Randomized|Intervention Model: Factorial Assignment|Masking: None (Open Label)|Primary Purpose: Treatment	Epicentre/Nig/2012/Palu3ACT	June 2013	November 2014	November 2014	December 24, 2012		November 30, 2015	Andoumé Health Centre, Maradi, Niger		https://ClinicalTrials.gov/show/NCT01755559
74	NCT01838902	Primaquine's Gametocytocidal Efficacy in Malaria Asymptomatic Carriers	PRINOGAM	Completed	No Results Available	Malaria	Drug: DHA-PPQ|Drug: PQ (0.75)|Drug: PQ (0.4)|Drug: PQ (0.2)	Prevalence of P. falciparum gametocyte carriers (QT-NASBA)|Prevalence of P.Falciparum gametocytes carriers|Proportion of individuals infectious to mosquitoes (DMFA)|Haemoglobin change|Prevalence of infection (asexual stages)|Proportion of participants with recurrent infection (PCR adjusted and unadjusted)|Occurrence of adverse events (AEs) and serious adverse events (SAEs)	London School of Hygiene and Tropical Medicine	12 Months and older (Child, Adult, Older Adult)	467	Other	Allocation: Randomized|Intervention Model: Parallel Assignment|Masking: None (Open Label)|Primary Purpose: Treatment	SCC 1321	August 2013	February 2015	October 2015	April 24, 2013		March 22, 2018	Medical Research Council Unit (MRC), The Gambia, Fajara, Gambia		https://ClinicalTrials.gov/show/NCT01838902
75	NCT02788864	Prevention of Malaria With Dihydroartemisinine + Piperaquine for Forest Rangers	PREMAL	Completed	No Results Available	Malaria	Drug: Arterakine (DHA/piperaquine)|Drug: Placebo	the proportion of study subjects with any malaria parasitaemia (P.falciparum, mixed parasitaemia of P.falciparum and P.vivax) and the incidence rate of symptomatic malaria|The proportion of different anopheles species amongst all captured mosquito anopheles|The proportion of sporozoite-carrying mosquitoes (any parasite, P.falciparum, mixed P.falciparum and P.vivax)	Oxford University Clinical Research Unit, Vietnam|Binh Phuoc Malaria Control Centre|Bu Gia Map National Park, Binh Phuoc Province, Vietnam	18 Years and older (Adult, Older Adult)	150	Other	Allocation: Randomized|Intervention Model: Parallel Assignment|Masking: Quadruple (Participant, Care Provider, Investigator, Outcomes Assessor)|Primary Purpose: Prevention	17MA	May 20, 2016	November 30, 2016	November 30, 2016	June 2, 2016		March 7, 2017	Bu Gia Map Commune Health Station, Binh Phuoc, Vietnam		https://ClinicalTrials.gov/show/NCT02788864
76	NCT01857869	Efficacy, Safety and Immunogenicity Study of GlaxoSmithKline(GSK) Biologicals' Candidate Malaria Vaccine 257049 in the Sporozoite Challenge Model in Healthy Malaria-naïve Adults		Completed	Has Results	Malaria	Biological: GSK257049 Dosage 1|Biological: GSK257049 Dosage 2|Procedure: Sporozoite-infected mosquitoes challenge	Number of Subjects With Plasmodium Falciparum Parasitemia Defined by a Positive Blood Slide, Following Sporozoite Challenge|Time to Onset of P. Falciparum Parasitemia Infection Defined by a Positive Blood Slide, Following Sporozoite Challenge|Number of Subjects With Plasmodium Falciparum Parasitemia Defined by a Positive Blood Slide, Following Sporozoite Rechallenge|Time to Onset of P. Falciparum…	GlaxoSmithKline|Walter Reed Army Institute of Research (WRAIR)|The PATH Malaria Vaccine Initiative (MVI)	18 Years to 50 Years (Adult)	64	Industry|U.S. Fed|Other	Allocation: Non-Randomized|Intervention Model: Parallel Assignment|Masking: None (Open Label)|Primary Purpose: Prevention	117014	May 20, 2013	March 24, 2014	December 16, 2014	May 20, 2013	December 26, 2018	June 26, 2019	GSK Investigational Site, Silver Spring, Maryland, United States		https://ClinicalTrials.gov/show/NCT01857869
77	NCT03278808	Chloroquine (CQ) and Azithromycin (AZ) Combination for Malaria Prophylaxis		Withdrawn	No Results Available	Malaria	Drug: Chloroquine-Azithromycin (CQ/AZ)|Drug: Chloroquine (CQ)|Drug: atovaquone-proguanil (Malarone®)	Efficacy: Proportion of subjects free from symptomatic parasitemic subjects|Safety: Solicited and unsolicited Adverse Events in each group|Electrocardiogram baseline vs peak concentration for AZ|Pharmacokinetics: Cmax - comparison for CQ/AZ-Group subjects|Pharmacokinetics: Tmax - comparison for CQ/AZ-Group|Pharmacokentics: T½ - comparison for CQ/AZ Group|Pharmacokentics: AUC - comparison for CQ/A…	U.S. Army Medical Research and Development Command	18 Years to 50 Years (Adult)	0	U.S. Fed	Allocation: Randomized|Intervention Model: Parallel Assignment|Masking: None (Open Label)|Primary Purpose: Treatment	S-16-06	September 17, 2018	December 30, 2019	January 1, 2020	September 12, 2017		February 27, 2020	Clinical Research Unit, Uniformed Services University of Health Sciences, Bethesda, Maryland, United States|WRAIR, Silver Spring, Maryland, United States		https://ClinicalTrials.gov/show/NCT03278808
78	NCT02836002	Controlled Human Malaria Infection Model for Evaluation of Transmission-Blocking Interventions - Study 1	CHMI-trans1	Completed	No Results Available	Malaria	Drug: Sulfadoxine-pyrimethamine (low dose)|Drug: Piperaquine (low dose)|Drug: Sulfadoxine-pyrimethamine (high dose)|Drug: Piperaquine (high dose)|Biological: malaria challenge infection, P. falciparum 3D7|Drug: Atovaquone-proguanil	Frequency and magnitude of adverse events in the CHMI-trans model in study groups|gametocyte prevalence|peak density gametocytes|AUC gametocytes|Gametocyte sex-ratio	Radboud University Medical Center|The PATH Malaria Vaccine Initiative (MVI)|QIMR Berghofer Medical Research Institute	18 Years to 35 Years (Adult)	29	Other	Allocation: Randomized|Intervention Model: Parallel Assignment|Masking: None (Open Label)|Primary Purpose: Other	CHMI-trans1	June 2016	June 29, 2017	June 29, 2017	July 18, 2016		March 23, 2018	Radboud university medical center, Nijmegen, Gelderland, Netherlands		https://ClinicalTrials.gov/show/NCT02836002
79	NCT02672228	Feasibility of the Vapor Nanobubble Technology for Malaria Diagnostics (MalariaSense)	MalariaSense	Completed	No Results Available	Malaria	Device: MalariaSense device	Hemozoin-generated vapour nanobubble (H-VNB) amplitude thresholds among malaria infected and uninfected individuals|Safety profile of Malarisense technology for malaria diagnosis|Correlation of incidence rate ratio of hemozoin-positive traces with level of parasite density as determined by microscopy	London School of Hygiene and Tropical Medicine|Precision Acoustics ltd UK|Standa, UAB Lithuania|X Instruments LLC, CA, USA	1 Year and older (Child, Adult, Older Adult)	208	Other	Allocation: N/A|Intervention Model: Single Group Assignment|Masking: None (Open Label)|Primary Purpose: Diagnostic	SCC 1430	October 2015	December 2015	December 2015	February 3, 2016		March 22, 2018	Basse Health Centre, Basse, Upper River Region, Gambia		https://ClinicalTrials.gov/show/NCT02672228
80	NCT02878200	RHOST-cRCT, Reactive Household-based Self-administered Treatment Against Residual Malaria Transmission	RHOST	Completed	No Results Available	Malaria	Biological: dihydroartemisinin-piperaquine	prevalence of malaria infection|prevalence of clinical (laboratory confirmed) malaria cases|the prevalence of antimalarial drug resistance molecular markers|treatment coverage	London School of Hygiene and Tropical Medicine|Institute of Tropical Medicine, Belgium|University of Sheffield	6 Months and older (Child, Adult, Older Adult)	2236	Other	Allocation: Randomized|Intervention Model: Parallel Assignment|Masking: None (Open Label)|Primary Purpose: Treatment	SCC1488	November 4, 2016	December 18, 2018	July 16, 2020	August 25, 2016		September 7, 2020	Health Centres in North Bank Region, North Bank Region, Gambia		https://ClinicalTrials.gov/show/NCT02878200
81	NCT03084289	A Study to Assess the Safety and Immunogenicity of a Candidate Malaria Vaccine Using Novel Routes of Administration		Completed	No Results Available	Malaria	Biological: ChAd63-METRAP|Biological: MVA ME-TRAP	Incidence of occurrence of emergent adverse events related to subcutaneous and intravenous administration of ChAd63 ME-TRAP and MVA ME-TRAP in healthy malaria-naïve volunteers|Identify potential biomarkers of vaccine deposition in the liver (biomolecules measured will include: liver enzymes and plasma cytokine levels).|Assess changes in immune response before and after vaccination using explorato…	University of Oxford	18 Years to 50 Years (Adult)	26	Other	Allocation: Non-Randomized|Intervention Model: Parallel Assignment|Masking: None (Open Label)|Primary Purpose: Prevention	VAC064	March 28, 2017	July 6, 2020	July 6, 2020	March 20, 2017		October 9, 2020	Centre for Clinical Vaccinology and Tropical Medicine, Churchill Hospital, Oxford, United Kingdom		https://ClinicalTrials.gov/show/NCT03084289
82	NCT02536222	Accelerating the Reduction of Malaria Transmission in Kanel, Ranérou and Linguère Districts		Completed	No Results Available	Malaria	Other: Case investigation of malaria passively detected cases with FT/FDA	Incidence of passively detected malaria cases|Prevalence of Plasmodium falciparum parasitaemia	PATH|National malaria Control Program of Senegal|Regional and district health authorities of Matam and Louga regions and Kanel Ranerou and Linguere districts of Senegal	2 Months and older (Child, Adult, Older Adult)	20379	Other	Allocation: Non-Randomized|Intervention Model: Parallel Assignment|Masking: None (Open Label)	762488-1	September 2015	July 2016	July 2016	August 31, 2015		September 15, 2016	six health posts in Kanel, Linguère and Ranérou districts, Oudallaye, Mbem-Mbem, Salalatou, Doundé, Nianghana, Gassane, Louga and Matam, Senegal		https://ClinicalTrials.gov/show/NCT02536222
83	NCT02927145	A Challenge Study to Assess the Safety, Immunogenicity and Efficacy of a Malaria Vaccine Candidate		Completed	Has Results	Malaria	Biological: RH5.1/ ASO1	Efficacy of the RH5.1/AS01 Vaccine by Demonstrating a Reduced PMR in Vaccinated Subjects Compared to Infectivity Controls Against 3D7 Clone Parasites in a CHMI Model.|Safety of RH5.1/AS01 in Healthy Malaria-naïve Adults in the UK.|the in Vitro Growth Inhibition Activity (GIA) Against 3D7 Clone P. Falciparum Parasites of IgG Purified From the Serum of Vaccinees.|the Humoral Immunogenicity of RH5.1…	University of Oxford	18 Years to 45 Years (Adult)	88	Other	Allocation: Non-Randomized|Intervention Model: Parallel Assignment|Masking: None (Open Label)|Primary Purpose: Prevention	VAC063	October 17, 2016	June 27, 2019	June 27, 2019	October 6, 2016	February 18, 2022	February 18, 2022	Guys and St Thomas' NIHR CRF, London, United Kingdom|Nihr Wtcrf, Southampton, United Kingdom	Study Protocol and Statistical Analysis Plan, https://ClinicalTrials.gov/ProvidedDocs/45/NCT02927145/Prot_SAP_000.pdf	https://ClinicalTrials.gov/show/NCT02927145
84	NCT02914145	Mass Drug Administrations of DHA-PQP to Accelerate Towards Malaria Elimination in Magude District, Southern Mozambique	MDAM	Completed	No Results Available	Malaria	Drug: Dihydroartemisinin-piperaquine	Decrease in Parasite prevalence according to RDT|Decrease in Parasite prevalence according to PCR|Total and confirmed outpatient (OPD) malaria case incidence and inpatient (IPD) malaria case incidence among all ages|Population coverage of the MDA intervention	Centro de Investigacao em Saude de Manhica|Barcelona Institute for Global Health	6 Months and older (Child, Adult, Older Adult)	240502	Other	Allocation: N/A|Intervention Model: Single Group Assignment|Masking: None (Open Label)|Primary Purpose: Treatment	201/CNBS/15	November 2015	December 2017	December 2017	September 26, 2016		February 6, 2018			https://ClinicalTrials.gov/show/NCT02914145
85	NCT01605786	Trial for Malaria Vaccine Candidate, PfPEBS (P. Falciparum Pre-Erythrocytic and Blood Stage)	PEBS-POC1	Unknown status	No Results Available	Malaria	Biological: Lyophilised PEBS synthetic protein (PfPEBS)|Other: Rehydragel™ HPA	Adverse events following vaccination|Change from baseline of antibodies active in the ADCI assay|Parasitemia following mosquito challenge|Antibodies against synthetic PEBS|Antibodies against parasite antigen|PEBS Interferon-Gamma	Vac4All|Centre Hospitalier Universitaire Vaudois|Radboud University Medical Center|European Commission	18 Years to 44 Years (Adult)	36	Industry|Other	Allocation: Randomized|Intervention Model: Parallel Assignment|Masking: Quadruple (Participant, Care Provider, Investigator, Outcomes Assessor)|Primary Purpose: Prevention	Pf PEBS-Ia-IIa|2012-002294-54	May 2012	May 2013	August 2013	May 25, 2012		May 25, 2012	Centre Hospitalier Universitaire Vaudois (CHUV), Lausanne, Vaud, Switzerland		https://ClinicalTrials.gov/show/NCT01605786
86	NCT02118428	Clinical and Biological Efficacy of Mirasol-treated Fresh Whole Blood for the Prevention of Transfusion-transmitted Malaria	AIMS	Completed	Has Results	Malaria	Device: Mirasol-treated Whole Blood|Biological: Untreated Whole Blood	Percentage of Participants With Incidence of Transfusion-transmitted Malaria|Bacterial Contamination of Fresh Whole Blood (FWB) Products|Hematology Parameter in Fresh Whole Blood (FWB) Products - Hematocrit|Hematology Parameter in Fresh Whole Blood Products - Total Hemoglobin|Hematology Parameter in Fresh Whole Blood Products - Red Blood Cell (RBC) Count|Hematology Parameter in Fresh Whole Blood …	Terumo BCTbio	18 Years and older (Adult, Older Adult)	227	Industry	Allocation: Randomized|Intervention Model: Parallel Assignment|Masking: Quadruple (Participant, Care Provider, Investigator, Outcomes Assessor)|Primary Purpose: Prevention	CTS-5031	March 2014	December 2014	December 2014	April 21, 2014	May 10, 2019	May 10, 2019	Komfo Anokye Teaching Hospital, Kumasi, Ghana		https://ClinicalTrials.gov/show/NCT02118428
87	NCT01652365	Feasibility and Impact of Malaria Rapid Diagnostic Tests in the African Retail Sector		Completed	No Results Available	Malaria	Behavioral: RDT Training and Subsidy Offered|Behavioral: Information/Education Campaign	Fraction of Illnesses Diagnosed for Malaria|Mean RDT Price Charged by Shops|Mean RDTs Purchased by Shops from Wholesaler|Fraction of Monitoring Checklist Items Performed Correctly by Shops|Fraction of Illnesses for which an Antimalarial/ACT/Antibiotic is Taken	Harvard School of Public Health (HSPH)|Clinton Health Access Initiative, Nigeria|Innovations for Poverty Action-Uganda|Uganda Health Marketing Group	18 Years and older (Adult, Older Adult)	2800	Other	Allocation: Randomized|Intervention Model: Factorial Assignment|Masking: None (Open Label)|Primary Purpose: Health Services Research	19371-106|HS805	March 2011	June 2012	June 2012	July 30, 2012		July 30, 2012	Clinton Health Access Initiative, Kampala, Uganda|Innovations for Poverty Action-Uganda, Kampala, Uganda		https://ClinicalTrials.gov/show/NCT01652365
88	NCT01231503	Safety and Immunogenicity of GSK Biologicals' Malaria Vaccine 257049 When Administered on 7 Schedules to African Infants		Completed	Has Results	Malaria	Biological: GSK Biological's Investigational Malaria Vaccine 257049|Biological: Engerix-B|Biological: Tritanrix HepB Hib|Biological: BCG|Biological: OPV|Biological: Rouvax	Number of Subjects Reported With Serious Adverse Events (SAEs)|Concentrations of Antibodies Against Circumsporozoite Protein of Plasmodium Falciparum (Anti-CS Antibodies)|Number of Subjects Reported With Unsolicited Adverse Events (AEs)|Number of Subjects Reported With Biochemical Abnormalities, for the Alanine Aminotransferase (ALT) Parameter|Number of Subjects Reported With Biochemical Abnormal…	GlaxoSmithKline|The PATH Malaria Vaccine Initiative (MVI)	1 Day to 7 Days (Child)	480	Industry|Other	Allocation: Randomized|Intervention Model: Parallel Assignment|Masking: None (Open Label)|Primary Purpose: Prevention	111315	January 13, 2011	April 30, 2014	December 23, 2014	November 1, 2010	May 20, 2015	August 15, 2018	GSK Investigational Site, Bangwe, Blantyre, Malawi		https://ClinicalTrials.gov/show/NCT01231503
89	NCT02925403	A Study to Assess the Safety and Immunogenicity of the Malaria Vaccine, R21, With Matrix-M1 Adjuvant		Completed	Has Results	Malaria	Biological: R21/Matrix-M1|Other: Saline	Safety and Tolerability of Administration of R21/Matrix-M1 Assessed by the Occurrence of Solicited Local and Systemic Adverse Events.|Safety and Tolerability of R21/Matrix-M1 Assessed by the Occurrence of Unsolicited Adverse Events.|Safety and Tolerability of R21/Matrix-M1 Assessed by the Occurrence of Serious Adverse Events.|Safety and Tolerability of R21/Matrix-M1 Assessed by the Occurrence of …	University of Oxford	18 Years to 45 Years (Adult)	13	Other	Allocation: Randomized|Intervention Model: Parallel Assignment|Masking: Single (Participant)|Primary Purpose: Prevention	VAC060	August 26, 2016	February 15, 2017	February 15, 2017	October 5, 2016	November 6, 2019	November 6, 2019	Centre National de Recherche et de Formatation sur le Paludisme (CNRFP)/Unite de Recherche Clinique de Banfora (URC-B), Ouagadougou, Burkina Faso	Study Protocol and Statistical Analysis Plan, https://ClinicalTrials.gov/ProvidedDocs/03/NCT02925403/Prot_SAP_000.pdf	https://ClinicalTrials.gov/show/NCT02925403
90	NCT02851108	Methylene Blue Against Falciparum Malaria in Burkina Faso	BlueACTn	Completed	Has Results	Malaria, Falciparum	Drug: Methylene Blue|Drug: Primaquine	Change in Haemoglobin Compared to the Baseline|Gametocyte Prevalence|Adverse Events (AE)|Mothers/Caretakers Questionnaire on Acceptance|Gametocyte Density	Heidelberg University|Centre de Recherche en Sante de Nouna, Burkina Faso	6 Months to 59 Months (Child)	100	Other	Allocation: Randomized|Intervention Model: Parallel Assignment|Masking: None (Open Label)|Primary Purpose: Treatment	UniHD008	October 2016	December 2016	February 2017	August 1, 2016	March 25, 2020	March 25, 2020	CRSN, Nouna, Burkina Faso		https://ClinicalTrials.gov/show/NCT02851108
91	NCT02535767	Determining a Tolerable Dose of Primaquine in G6PD-deficient Persons Without Malaria in Mali	PQSAFETY	Completed	No Results Available	Malaria	Drug: Primaquine	Primary outcome: the change in hemoglobin concentration from baseline levels following a single low-dose of primaquine not to exceed 0.75 mg/kg.|To measure the occurrence of adverse events, graded by severity, at each primaquine dose among G6PD deficient men|To measure the occurrence of absolute and fractional change in hemoglobin concentration (g/dL) on day 7 vs. baseline at each primaquine dose…	University of California, San Francisco|Malaria Research and Training Center, Bamako, Mali|Radboud University Medical Center|University of Mississippi Medical Center|Bill and Melinda Gates Foundation	18 Years to 50 Years (Adult)	28	Other	Allocation: Non-Randomized|Intervention Model: Single Group Assignment|Masking: None (Open Label)|Primary Purpose: Treatment	14-14495	August 2015	January 2016	January 2016	August 31, 2015		February 6, 2017	Malaria Research and Training Centre, Bamako, Mali		https://ClinicalTrials.gov/show/NCT02535767
92	NCT01500980	Malaria Challenge in Healthy Volunteers	ITV	Completed	No Results Available	Malaria	Biological: P. falciparum infection|Drug: Chloroquine|Drug: Primaquine	Microscopic evaluation of peripheral blood smears|qRT-PCR|Number of subjects with adverse events|ELISA|IFN-y ELISPOT|ICS assay	Seattle Children's Research Institute (SCRI)	18 Years to 50 Years (Adult)	36	Other	Allocation: Randomized|Intervention Model: Parallel Assignment|Masking: Triple (Participant, Care Provider, Investigator)|Primary Purpose: Prevention	MC-003	December 2011	July 2012	November 2012	December 29, 2011		December 13, 2012	Seattle Biomedical Research Institute's Malaria Clinical Trials Center, Seattle, Washington, United States		https://ClinicalTrials.gov/show/NCT01500980
93	NCT02181088	A Phase Ia Clinical Trial to Assess the Safety and Immunogenicity of New Plasmodium Falciparum Malaria Vaccine Candidates ChAd63 RH5 Alone and With MVA RH5		Completed	No Results Available	Malaria|Plasmodium Falciparum	Biological: ChAd63 RH5 low dose|Biological: ChAd63 RH5 full dose|Biological: MVA RH5 low dose|Biological: MVA RH5 full dose	To assess the safety of ChAd63 RH5 when administered alone and in heterologous prime-boost with MVA RH5|To assess the cellular and humoral immunogenicity of ChAd63 RH5 when administered alone, and in heterologous prime-boost with MVA RH5 in healthy volunteers.	University of Oxford|European Commission	18 Years to 50 Years (Adult)	26	Other	Allocation: Non-Randomized|Intervention Model: Parallel Assignment|Masking: None (Open Label)|Primary Purpose: Prevention	VAC057|2013-005458-31	August 2014	October 2015	October 2015	July 3, 2014		December 3, 2015	Centre for Clinical Vaccinology and Tropical Medicine, University of Oxford, Oxford, United Kingdom|Wellcome Trust CRF, Southampton General Hospital, University of Southampton, Southampton, United Kingdom		https://ClinicalTrials.gov/show/NCT02181088
94	NCT02458066	Trial to Compare Effectiveness of 2 Insecticides in Preventing Malaria		Completed	No Results Available	Malaria	Other: IRS: bendiocarb|Other: IRS: deltamethrin	Prevalence of falciparum infection in 2-14 year olds|Prevalence of infection, adjusted for potential cofounders in 2-14 year olds|Severe anemia in children under 5	Medical Care Development, Inc.|London School of Hygiene and Tropical Medicine	2 Years to 14 Years (Child)	2800	Other	Allocation: Randomized|Intervention Model: Parallel Assignment|Masking: None (Open Label)|Primary Purpose: Prevention	MedicalCareDev	February 2014	September 2014	October 2014	May 29, 2015		May 29, 2015			https://ClinicalTrials.gov/show/NCT02458066
95	NCT01625871	Artemether/Lumefantrine and Vivax Malaria		Completed	No Results Available	Vivax Malaria	Drug: tablets artemether/lumefantrine	The cure rate|Fever clearance time|Parasite clearance time	University of Khartoum|University of Kassala, Sudan	5 Years to 80 Years (Child, Adult, Older Adult)	38	Other	Allocation: N/A|Intervention Model: Single Group Assignment|Masking: None (Open Label)|Primary Purpose: Treatment	vivax	September 2011	September 2012	September 2012	June 22, 2012		January 17, 2013	Kassala, Kassala, Sudan		https://ClinicalTrials.gov/show/NCT01625871
96	NCT01955382	Evaluation of Oral Activated Charcoal on Antimalarial Drug's Ability to Kill Parasites in Malian Children With Malaria		Completed	Has Results	Malaria|Severe Malaria	Drug: Actidose Aqua|Drug: Artesunate|Drug: Amodiaquine	Parasite Clearance Half-life|Safety	National Institute of Allergy and Infectious Diseases (NIAID)|National Institutes of Health Clinical Center (CC)	2 Years to 10 Years (Child)	70	NIH	Allocation: Randomized|Intervention Model: Parallel Assignment|Masking: None (Open Label)|Primary Purpose: Treatment	999913209|13-I-N209	September 2013	July 2015	July 2015	October 7, 2013	February 6, 2018	February 6, 2018	Universite des Sciencies, Techniques et Technologies de Bamako, Bamako, Mali	Study Protocol and Statistical Analysis Plan, https://ClinicalTrials.gov/ProvidedDocs/82/NCT01955382/Prot_SAP_000.pdf	https://ClinicalTrials.gov/show/NCT01955382
97	NCT02592408	A Study to Assess Current Standard Malaria Treatment Guidelines in the Republic of the Sudan	MalTreSu	Completed	No Results Available	Malaria	Drug: ASP|Drug: SDPQ|Drug: 14DPQ|Drug: 14DPQ on Day 42	The recurrence of parasitaemia within 42 days of follow in P. falciparum infections|The recurrence of parasitaemia within 42 days of follow in P. vivax infections|The proportion of patients with any parasitemia on day 1, 2 and 3 after treatment|The proportion of patients with fever on day 1, 2 and 3 after treatment|The proportion of patients with gametocytemia on any of the follow up dates|The pr…	Menzies School of Health Research|University of Khartoum	12 Months and older (Child, Adult, Older Adult)	320	Other	Allocation: Randomized|Intervention Model: Parallel Assignment|Masking: None (Open Label)|Primary Purpose: Treatment	MenziesSHR	November 2015	May 2016	May 2016	October 30, 2015		February 1, 2017	New Halfa Hospital, New Halfa, Kassalla, Sudan|Gizeria Slang Hospital, Khartoum, Sudan		https://ClinicalTrials.gov/show/NCT02592408
98	NCT01434381	Initial Study of Malaria Vaccine Pfs25-EPA/Alhydrogel(Registered Trademark)		Completed	No Results Available	Malaria	Biological: Pfs25-EPA/Alhydrogel	Incidence of local and systemic adverse events|To determine the antibody response to the Pfs25 protein vaccines as measured by ELISA and transmission blocking assays, and the effect on antibody responses of a third dose at four months	National Institute of Allergy and Infectious Diseases (NIAID)	18 Years to 50 Years (Adult)	30	NIH	Allocation: Randomized|Intervention Model: Parallel Assignment|Masking: None (Open Label)|Primary Purpose: Prevention	11-I-N237|CIR 276	August 2011	August 2013	August 2013	September 14, 2011		February 11, 2014	Johns Hopkins University, Baltimore, Maryland, United States		https://ClinicalTrials.gov/show/NCT01434381
99	NCT01341704	Proof-of-Concept Study of MSP3-LSP Vaccine to Protect Against Malaria in Africa	MSP3-POC	Completed	No Results Available	Malaria	Biological: MSP3-LSP/AlOH|Biological: Verorab Vaccine|Other: 0.9% NaCl/Normal Saline	Number of episodes of clinical malaria occurring during a period beginning from 14 days after the 3rd immunization until 3 months after 3rd immunization in all subjects.|Number of subjects with solicited adverse events|Number of subjects with unsolicited adverse events|Number of subjects with serious adverse events	Vac4All|University of Bamako	12 Months to 48 Months (Child)	800	Industry|Other	Allocation: Randomized|Intervention Model: Parallel Assignment|Masking: Quadruple (Participant, Care Provider, Investigator, Outcomes Assessor)|Primary Purpose: Prevention	MMVDU-013	May 2011	December 2011	March 2013	April 26, 2011		August 31, 2015	Malaria Research and Training Center Department of Epidemiology of Parasitic Diseases Faculty of Medicine, Pharmacy and Dentistry University of Bamako BP 1805, Point G Bamako, Mali, West Africa Tel/Fax 223-2022-8109, Bamako, Mali		https://ClinicalTrials.gov/show/NCT01341704
100	NCT01397227	A Study to Assess the Immunogenicity, Tolerability and Safety of a Malaria Vaccine and Also Its Protective Efficacy in a Malaria Challenge Model		Completed	No Results Available	Malaria	Biological: Ad35.CS.01/Ad26.CS.01 low dose (1 x 10^10 vp)|Biological: Ad 35.CS.01/Ad 26.CS.01 high dose (5 x 10^10 vp)|Biological: Placebo	Solicited local and systemic adverse events (AEs)|Unsolicited AEs|Vital signs|Changes in laboratory parameters from baseline to end of vaccination phase|Immunogenicity|Efficacy - patent parasitemia	Crucell Holland BV|The PATH Malaria Vaccine Initiative (MVI)|Seattle Children's Research Institute (SCRI)	18 Years to 50 Years (Adult)	36	Industry|Other	Allocation: Randomized|Intervention Model: Parallel Assignment|Masking: Quadruple (Participant, Care Provider, Investigator, Outcomes Assessor)|Primary Purpose: Prevention	MAL-V-A001	June 2011	May 2012	May 2012	July 19, 2011		September 7, 2012	Malaria Clinical Trials Center at Seattle Biomedical Research Institute, Seattle, Washington, United States		https://ClinicalTrials.gov/show/NCT01397227
101	NCT02992119	Malaria Vaccine Safety and Immunogenicity Study in Healthy Adults	RTSS	Completed	Has Results	Malaria Vaccine	Biological: RTS,S/AS01B Fractional dose|Biological: Double RTS,S/AS01E Fractional dose|Biological: RTS,S/AS01E Standard dose|Biological: RTS,S/AS01E + DHA-PIP+PQ Standard dose|Biological: RTS,S/AS01E Fractional dose|Biological: RTS,S/AS01E + DHA-PIP+PQ Fractional dose|Biological: RTS,S/AS01E + DHA-PIP+PQ Fractional two-dose	Number of Participants Who Experience a Serious Adverse Events (SAEs) 29 Days After the Last Vaccination|Number of Participants Who Experience a Serious Adverse Events (SAEs) During a 6 Month Follow up Period From the Receipt of First Vaccination|Number of Participants Who Seroconverted One Month After First Dose.|Number of Participants Who Seroconverted One Month After the Second Dose.|Number of…	University of Oxford	18 Years to 55 Years (Adult)	193	Other	Allocation: Randomized|Intervention Model: Parallel Assignment|Masking: None (Open Label)|Primary Purpose: Prevention	BAKMAL1605	June 4, 2017	February 20, 2018	February 20, 2018	December 14, 2016	July 29, 2019	March 31, 2022	Hospital of Tropical Diseases, Faculty of Tropical Medicine, Mahidol University, Bangkok, Thailand	Study Protocol, https://ClinicalTrials.gov/ProvidedDocs/19/NCT02992119/Prot_000.pdf|"Statistical Analysis Plan", https://ClinicalTrials.gov/ProvidedDocs/19/NCT02992119/SAP_001.pdf	https://ClinicalTrials.gov/show/NCT02992119
102	NCT02741024	Efficacy of Artesunate-amodiaquine and Artemether-lumefantrine for Uncomplicated Malaria in South Kivu, DR Congo		Completed	No Results Available	Malaria	Drug: Amodiaquine-Artesunate (ASAQ)|Drug: Artemether-Lumefantrine (AL)	Percentage of children with adequate parasitological clearance after treatment of artesunate-amodiaquine (ASAQ) and artemether-lumefantrine (AL)|The proportion of early therapeutic failures, late clinical failures and late parasitological failures in a period of 42 days after treatment initiation|Recommendations to MoH on choice of antimalarial first line drugs	Medecins Sans Frontieres, Netherlands	6 Months to 59 Months (Child)	288	Other	Allocation: Randomized|Intervention Model: Parallel Assignment|Masking: None (Open Label)|Primary Purpose: Treatment	MSansFrontieres	October 2013	December 2014	December 2014	April 18, 2016		April 18, 2016			https://ClinicalTrials.gov/show/NCT02741024
103	NCT01949909	Safety And Immunogenicity Of Novel Candidate Blood-Stage Malaria Vaccine P27A : Phase Ia/Ib	P27A	Completed	No Results Available	Malaria	Biological: CH-Alum50|Biological: CH-GLA2.5/50|Biological: TZ Ver|Biological: TZ Alum 50|Biological: TZ GLA 2.5/10|Biological: TZ GLA5/50|Biological: TZ GLA2.5/50	To evaluate the safety of P27A with Alhydrogel or GLA-SE as adjuvant, in healthy European adults not previously exposed to the parasite Plasmodium falciparum and in healthy African adults previously exposed to the parasite|Assessment of the humoral immune response to the vaccine antigen|Assessment of the cellular immune response to the vaccine antigen	Centre Hospitalier Universitaire Vaudois|European Vaccine Initiative|European and Developing Countries Clinical Trials Partnership (EDCTP)	18 Years to 45 Years (Adult)	56	Other	Allocation: Randomized|Intervention Model: Parallel Assignment|Masking: Single (Participant)|Primary Purpose: Prevention	P27A_1_13	March 2014	July 2015	July 2015	September 25, 2013		July 18, 2018	CHUV CRC, Lausanne, Switzerland|Bagamoyo Clinical Trial Unit (BCTU), Bagamoyo, Tanzania		https://ClinicalTrials.gov/show/NCT01949909
104	NCT02600975	A Study to Assess the Safety and Immunogenicity of a Malaria Vaccine Candidate, R21, Administered With AS01B		Completed	No Results Available	Malaria	Biological: R21 with ASO1B	Safety and tolerability of administration of R21 with adjuvant AS01B. This will be done by recording the number of participants who experience adverse events, and the severity of any adverse events.	University of Oxford	18 Years to 50 Years (Adult)	20	Other	Allocation: Non-Randomized|Intervention Model: Parallel Assignment|Masking: None (Open Label)|Primary Purpose: Prevention	VAC056	December 8, 2015	January 19, 2017	January 19, 2017	November 9, 2015		June 20, 2017	CCVTM, University of Oxford, Oxford, United Kingdom|NIHR Wellcome Trust Clinical Research Facility, Southampton, United Kingdom		https://ClinicalTrials.gov/show/NCT02600975
105	NCT02213211	School-based Programme of Malaria Diagnosis and Treatment in Southern Malawi		Completed	No Results Available	Malaria	Drug: Artemether lumefantrine	School attendance|Plasmodium falciparum parasitaemia|Anaemia|Child wellbeing|Cost effectiveness|Stakeholder perceptions of LTK intervention	London School of Hygiene and Tropical Medicine|Save the Children	5 Years to 18 Years (Child, Adult)	3667	Other	Allocation: Randomized|Intervention Model: Parallel Assignment|Masking: None (Open Label)|Primary Purpose: Treatment	QA475|1057|6432	April 2014	March 2015	March 2015	August 11, 2014		January 4, 2017	Malaria Alert Centre, College of Medicine, Blantyre, Malawi		https://ClinicalTrials.gov/show/NCT02213211
106	NCT02098590	Chemoprophylaxis and Plasmodium Falciparum NF54 Sporozoite Immunization Challenged by Heterologous Infection	BMGF2b	Completed	No Results Available	Malaria	Biological: CPS-immunization|Biological: malaria challenge infection, P. falciparum NF135.C10|Biological: malaria challenge infection, P. falciparum NF166.C8|Biological: malaria challenge infection, P. falciparum NF54|Drug: atovaquone/proguanil	Parasitemia|Antigen specificity of CPS-immunization induced antibodies against P. falciparum|Specificity of CPS-immunization induced T-cell responses against P. falciparum	Radboud University Medical Center|Bill and Melinda Gates Foundation	18 Years to 35 Years (Adult)	40	Other	Allocation: Randomized|Intervention Model: Parallel Assignment|Masking: Quadruple (Participant, Care Provider, Investigator, Outcomes Assessor)|Primary Purpose: Prevention	BMGF2b	October 2014	November 2015	November 2015	March 28, 2014		February 23, 2016	Radboud university medical center, Nijmegen, Gelderland, Netherlands		https://ClinicalTrials.gov/show/NCT02098590
107	NCT02572388	A Study to Assess the Safety and Immunogenicity of the Malaria Vaccine, R21, Administered With and Without Matrix-M1		Completed	Has Results	Malaria	Biological: R21|Biological: Matrix-M1	Safety and Tolerability of Administration of R21 With and Without the Adjuvant Matrix-M1 Assessed by the Occurrence of Solicited Local and Systemic Adverse Events.|Safety and Tolerability of R21 With and Without the Adjuvant Matrix-M1 Assessed by the Occurrence of Unsolicited Adverse Events.|Safety and Tolerability of R21 With and Without the Adjuvant Matrix-M1 Assessed by the Occurrence of Serio…	University of Oxford	18 Years to 50 Years (Adult)	31	Other	Allocation: Non-Randomized|Intervention Model: Parallel Assignment|Masking: None (Open Label)|Primary Purpose: Prevention	VAC053	October 15, 2015	August 29, 2017	August 29, 2017	October 8, 2015	November 12, 2019	November 12, 2019	Centre for Clinical Vaccinology and Tropical Medicine, Churchill Hospital, Oxford, Oxfordshire, United Kingdom|NIHR Wellcome Trust Clinical Research Facility, Hammersmith Hospital, London, United Kingdom	Study Protocol and Statistical Analysis Plan, https://ClinicalTrials.gov/ProvidedDocs/88/NCT02572388/Prot_SAP_000.pdf	https://ClinicalTrials.gov/show/NCT02572388
108	NCT02411994	Pyronaridine-artesunate and Artemether-lumefantrine for the Treatment of Paediatric Malaria	PAAL	Completed	No Results Available	Malaria	Drug: Pyronaridine-artesunate|Drug: Artemether-lumefantrine combination	PCR-corrected adequate clinical and parasitological response (ACPR)|crude adequate clinical and parasitological response (ACPR)|parasite clearance time|gametocyte clearance time|transmission potential to mosquitos	Royal Tropical Institute	6 Months to 12 Years (Child)	197	Other	Allocation: Randomized|Intervention Model: Parallel Assignment|Masking: Double (Investigator, Outcomes Assessor)|Primary Purpose: Treatment	KIT601714	October 2015	August 2017	August 2017	April 8, 2015		November 27, 2017	St. Jude's Clinic, ICIPE, Mbita, Kenya		https://ClinicalTrials.gov/show/NCT02411994
109	NCT03511443	Evaluation of the Performance of a hsRDT Versus cRDT in Reactive Case Detection of Malaria Infections		Unknown status	No Results Available	Malaria Diagnosis|Malaria,Falciparum	Diagnostic Test: hsRDT	Prevalence of malaria infections identified by the new hsRDT|Diagnostic performance characteristics of hsRDT versus cRDT using PCR as gold standard, in the detection of P.falciparum infections|Correlation of detection capability between cRDT and hsRDT|Risk factors associated with malaria infection cases	University Research Co, LLC|Duke University|United States Agency for International Development (USAID)|Department of Medical Research, Lower Myanmar|Centers for Disease Control and Prevention	5 Years and older (Child, Adult, Older Adult)	1980	Industry|Other|U.S. Fed	Allocation: N/A|Intervention Model: Single Group Assignment|Masking: None (Open Label)|Primary Purpose: Diagnostic	HP-00076579|Pro00089928	October 2, 2017	June 28, 2018	October 1, 2018	April 27, 2018		April 27, 2018	University Research Co., LLC (URC), Yangon, Myanmar	Informed Consent Form, https://ClinicalTrials.gov/ProvidedDocs/43/NCT03511443/ICF_000.pdf|"Study Protocol and Statistical Analysis Plan", https://ClinicalTrials.gov/ProvidedDocs/43/NCT03511443/Prot_SAP_001.pdf	https://ClinicalTrials.gov/show/NCT03511443
110	NCT02215707	A Clinical Trial of the PfSPZ Vaccine Administered by Direct Venous Inoculation in Healthy Malaria-Naïve Adults: Heterologous vs. Homologous Controlled Human Malaria Infection and Reduction in Number of Doses		Completed	No Results Available	Malaria	Biological: PfSPZ Vaccine	Incidence and type of adverse events (including breakthrough infections), vital signs, clinical laboratory assessments, physical examination findings.|Evidence of vaccine-mediated protection against CHMI 2-3 weeks and 24 weeks after last immunization in Groups 1, 2, and 3, preventing blood stage infection for 28 days (as detected by blood smear analysis) following CHMI.|Antibody titers to Pf prot…	Sanaria Inc.|Naval Medical Research Center|Walter Reed Army Institute of Research (WRAIR)|Military Infectious Diseases Research Program (MIDRP)	18 Years to 45 Years (Adult)	67	Industry|U.S. Fed|Other	Allocation: Non-Randomized|Intervention Model: Parallel Assignment|Masking: None (Open Label)|Primary Purpose: Prevention	WRAIR #2080|NMRC.2014.004	June 2014	April 2015	June 2015	August 13, 2014		June 29, 2018	Walter Reed Army Institute of Research (WRAIR) Clinical Trials Center, Silver Spring, Maryland, United States		https://ClinicalTrials.gov/show/NCT02215707
111	NCT01086917	Experimental Human Malaria Infection by PfSPZ		Completed	No Results Available	Malaria	Biological: PfSPZ Challenge	Number of volunteers with Plasmodium falciparum Infection|Kinetics of infection	Sanaria Inc.|Radboud University Medical Center	19 Years to 34 Years (Adult)	18	Industry|Other	Allocation: Non-Randomized|Intervention Model: Single Group Assignment|Masking: None (Open Label)	TIP2	August 2010	February 2011	July 2011	March 15, 2010		April 21, 2015	Radboud University Nijmegen Medical Center, Nijmegen, Netherlands		https://ClinicalTrials.gov/show/NCT01086917
112	NCT02783833	MMV390048 and Its Antimalarial Activity Against Plasmodium Falciparum in Healthy Adult Subjects, Part B		Completed	No Results Available	Malaria	Drug: MMV390048 40mg|Drug: MMV390048 dose to be determined mg	Effect on parasites|PK Cmax|PK Tmax|PK Total exposure AUClast|PK Total exposure AUCinf|PK distribution and clearance (CL/F)|PK distribution and clearance (Vz/F)|PK distribution and clearance (t½)|observed and self reported adverse events	Medicines for Malaria Venture|Clinical Network Services (CNS) Pty Ltd|Q-Pharm Pty Limited|QIMR Berghofer Medical Research Institute	18 Years to 18 Years (Adult)	15	Other|Industry	Allocation: Non-Randomized|Intervention Model: Single Group Assignment|Masking: None (Open Label)|Primary Purpose: Treatment	MMV_MMV390048_16_01, Part B	May 2016	January 16, 2017	January 16, 2017	May 26, 2016		February 8, 2017	Q-Pharm Clinics, Herston, Queensland, Australia		https://ClinicalTrials.gov/show/NCT02783833
113	NCT02880241	MMV390048 POC in Patients With P. Vivax and P. Falciparum Malaria		Terminated	Has Results	Malaria	Drug: MMV390048	Number of Participants With Crude Adequate Clinical and Parasitological Response (ACPR) for P. Vivax|For P. Falciparum: PCR-adjusted Crude Adequate Clinical and Parasitological Response (ACPR)	Medicines for Malaria Venture|University of Gondar|Jimma University	18 Years to 55 Years (Adult)	8	Other	Allocation: Non-Randomized|Intervention Model: Parallel Assignment|Masking: None (Open Label)|Primary Purpose: Treatment	MMV_MMV390048_16_02	October 20, 2017	January 1, 2018	September 24, 2018	August 26, 2016	December 9, 2021	December 9, 2021	University of Gondar Hospital/Maksegnit Health Centre, Gondar, Amhara, Ethiopia|Jimma University Referral Hospital/Agaro District Hospital, Jimma, Oromia, Ethiopia	Study Protocol, https://ClinicalTrials.gov/ProvidedDocs/41/NCT02880241/Prot_000.pdf|"Statistical Analysis Plan", https://ClinicalTrials.gov/ProvidedDocs/41/NCT02880241/SAP_001.pdf	https://ClinicalTrials.gov/show/NCT02880241
114	NCT02600767	Artemether-lumefantrine for Treatment of P. Falciparum Malaria in Brazil		Completed	Has Results	Malaria	Drug: Artemether-lumefantrine combination	Absence of Malaria Parasites in Blood.	Centers for Disease Control and Prevention|Secretaria Estadual de Saúde do Acre|Ministry of Health, Brazil|Evandro Chagas National Institute of Infectious Disease	5 Years and older (Child, Adult, Older Adult)	79	U.S. Fed|Other	Allocation: N/A|Intervention Model: Single Group Assignment|Masking: None (Open Label)|Primary Purpose: Treatment	CDC-CGH-2015-204	December 2015	May 2016	December 2016	November 9, 2015	October 9, 2017	October 9, 2017	Hospital do Jurua, Cruzeiro do Sul, Brazil		https://ClinicalTrials.gov/show/NCT02600767
115	NCT04093765	Mass Screening and Treatment for Reduction of Falciparum Malaria	MSAT	Completed	No Results Available	Plasmodium Falciparum Malaria	Diagnostic Test: Ultrasensitive Rapid Diagnostic Test (URDT)|Drug: Antimalarials	Adjusted incidence rate ratio before/after MSAT|Prevalence of P. falciparum infection measured in the village by URDT and by reference method (group 1)|Change in the incidence dynamics over the transmission season (group 2)|The percentage of participant among village resident tested by URDT.|% of P. falciparum positive samples by reference method which were positive by URDT and treated; % of P. f…	University of Oxford	1 Year and older (Child, Adult, Older Adult)	5542	Other	Allocation: Non-Randomized|Intervention Model: Parallel Assignment|Masking: None (Open Label)|Primary Purpose: Screening	MAL17011	November 1, 2018	December 31, 2019	December 31, 2020	September 18, 2019		March 2, 2022	Shoklo Malaria Research Unit, Mae Sot, Tak, Thailand		https://ClinicalTrials.gov/show/NCT04093765
116	NCT01397851	Stimulating Private Sector Malaria Control	Outgrowers	Completed	Has Results	Malaria	Device: Insecticide-treated net (BASF Incerceptor)	Cotton Yields|Contract Defaults|Increase in Maize Productivity|Self-reported Malaria Prevalence	PATH	Child, Adult, Older Adult	81597	Other	Allocation: Randomized|Intervention Model: Parallel Assignment|Masking: None (Open Label)|Primary Purpose: Health Services Research	PATH Outgrowers	December 2010	December 2011	December 2013	July 20, 2011	January 15, 2015	January 15, 2015	National Malaria Control Centre, Lusaka, Zambia		https://ClinicalTrials.gov/show/NCT01397851
117	NCT02389374	A Study to Assess Safety of Current Standard Malaria Treatment and an Assessment of G6PD Status in South-east Bangladesh		Completed	Has Results	Malaria	Drug: chloroquine|Drug: Artemether-lumefantrine combination|Drug: Primaquine	The Proportion of Adverse and Serious Adverse Events Following Unsupervised Primaquine Treatment|Proportion of Patients Receiving Blood Transfusion and With Severe Anaemia (Hb<7g/dl)|Fractional Change in Hb Between Baseline and Day 9 and 16|Proportion of Patients With Anaemia Less Than 8g/dl on Day 2|Proportion of Patients With Any Parasitemia on Day 3 After Treatment|Proportion of Patients With …	Menzies School of Health Research|International Centre for Diarrhoeal Disease Research, Bangladesh	12 Months and older (Child, Adult, Older Adult)	181	Other	Allocation: Non-Randomized|Intervention Model: Parallel Assignment|Masking: None (Open Label)|Primary Purpose: Treatment	PR-14053	August 2014	March 2015	March 2015	March 17, 2015	August 18, 2017	May 18, 2022			https://ClinicalTrials.gov/show/NCT02389374
118	NCT02528279	Relapses in Plasmodium Ovale and Efficacy of Artemether-lumefantrine for Mixed Species and Non-falciparum Malaria	REPLAMO	Completed	No Results Available	Malaria	Drug: Coartem	Adequate clinical and parasitological response (WHO criteria for antimalarial drug trials)|Parasite clearance time|Fever clearance time|Reappearance of P. ovale parasitemia	Albert Schweitzer Hospital|Medical University of Vienna	1 Year and older (Child, Adult, Older Adult)	50	Other	Allocation: N/A|Intervention Model: Single Group Assignment|Masking: None (Open Label)|Primary Purpose: Other	Rep001	October 2014	October 2016	October 2016	August 19, 2015		January 25, 2017	Centre de Recherches Médicales de Lambaréné, Hôpital Albert Schweitzer, Lambaréné, Moyen-Ogooué, Gabon|Centre de Recherches Médicales de Ngounié, Fougamou, Ngounié, Gabon		https://ClinicalTrials.gov/show/NCT02528279
119	NCT02637128	In Vivo Efficacy of Artemether-Lumefantrine and Artesunate-Amodiaquine for Uncomplicated P. Falciparum Malaria		Completed	No Results Available	MALARIA, FALCIPARUM	Drug: artemether-lumefantrine (AL)|Drug: artesunate-amodiaquine (ASAQ)	Adequate clinical and parasitological response (ACPR)	Centers for Disease Control and Prevention|University of Malawi College of Medicine	6 Months to 59 Months (Child)	452	U.S. Fed|Other	Allocation: Randomized|Intervention Model: Parallel Assignment|Masking: None (Open Label)|Primary Purpose: Treatment	Malawi TES 2014	March 2014	July 2014	July 2014	December 22, 2015		December 22, 2015	Malaria Alert Center, University of Malawi College of Medicine, Blantyre, Malawi, Blantyre, Malawi		https://ClinicalTrials.gov/show/NCT02637128
120	NCT02392832	Evaluation of Long-Lasting Microbial Larvicides in Reducing Malaria Transmission and Clinical Malaria Incidence	LLML	Completed	No Results Available	Malaria	Biological: Fourstar® granule, 90 day and 180 day briquettes Bti/Bs	Changes in clinical malaria incidence rate|Changes in vector abundance|EIR	University of California, Irvine|Kenya Medical Research Institute	7 Months and older (Child, Adult, Older Adult)	240000	Other	Allocation: Randomized|Intervention Model: Crossover Assignment|Masking: Single (Participant)|Primary Purpose: Other	R01A1050243 [HS# 2008-6148]	April 2015	September 2019	September 2019	March 19, 2015		March 29, 2021	Kenya Medical Research Institute, Kisumu, Kenya		https://ClinicalTrials.gov/show/NCT02392832
121	NCT02080026	Target Antigens Induced by Plasmodium Falciparum Sporozoite Immunization Under Chemoprophylaxis	BMGF1	Completed	No Results Available	Malaria	Biological: CPS-immunization|Biological: Controlled Human Malaria Infection|Drug: chloroquine|Drug: atovaquone/proguanil	Generation of B-cells for delineation of antibody responses against Plasmodium falciparum pre-erythrocytic stages in CPS-immunized, protected volunteers.|Functionality of CPS-immunization induced antibodies for protection against pre-erythrocytic stages of Plasmodium falciparum.|The specificity of CPS-immunization induced T-cell responses against pre-erythrocytic stages of Plasmodium falciparum.	Radboud University Medical Center|Bill and Melinda Gates Foundation	18 Years to 35 Years (Adult)	15	Other	Allocation: Randomized|Intervention Model: Parallel Assignment|Masking: None (Open Label)|Primary Purpose: Basic Science	BMGF1|NL48301.091.14	June 2014	July 2015	July 2015	March 6, 2014		August 10, 2015	Radboud university medical center, Nijmegen, Gelderland, Netherlands		https://ClinicalTrials.gov/show/NCT02080026
122	NCT01148459	Safety and Immunogenicity of GSK Biologicals' Investigational Malaria Vaccine in HIV Infected Infants and Children		Completed	Has Results	Malaria	Biological: GSK Biological's Investigational Malaria Vaccine 257049|Biological: Human Diploid Cell Vaccine (HDCV) or Purified Vero Cell Rabies Vaccine (PVRV, Verorab) (Aventis Pasteur);|Biological: Purified Chick Embryo Cell Culture (PCEC) Rabies Vaccine (Rabipur or equivalent) (Novartis).	Number of Subjects With Serious Adverse Events (SAEs)|Number of Subjects With Any and Grade 3 Solicited Local Symptoms|Number of Subjects With Any, Grade 3 and Related Solicited General Symptoms|Number of Subjects With Any Unsolicited Adverse Events (AEs)|Number of Subjects With Non-malaria Related SAEs|Anti-circumsporozoite Protein of P. Falciparum (Anti-CS) Antibody Concentrations|Anti-hepatiti…	GlaxoSmithKline	6 Weeks to 17 Months (Child)	200	Industry	Allocation: Randomized|Intervention Model: Parallel Assignment|Masking: Quadruple (Participant, Care Provider, Investigator, Outcomes Assessor)|Primary Purpose: Prevention	112745	July 30, 2010	May 24, 2013	May 24, 2013	June 22, 2010	January 16, 2019	January 16, 2019	GSK Investigational Site, Kisian, Kenya|GSK Investigational Site, Kisumu, Kenya		https://ClinicalTrials.gov/show/NCT01148459
123	NCT01169077	EP1300 Polyepitope DNA Vaccine Against Plasmodium Falciparum Malaria		Completed	No Results Available	Plasmodium Falciparum Malaria	Drug: Placebo|Biological: EP-1300	The number of serious adverse events considered associated with the vaccine.|The number of subjects reporting solicited systemic adverse events of severity (grade 3) or higher.|The number of subjects experiencing spontaneous adverse events of severity (grade 3) or higher and considered associated with the vaccine.|The number of subjects reporting local reactogenicity of severity (grade 3) or high…	National Institute of Allergy and Infectious Diseases (NIAID)	18 Years to 40 Years (Adult)	39	NIH	Allocation: Randomized|Intervention Model: Parallel Assignment|Masking: Triple (Participant, Investigator, Outcomes Assessor)|Primary Purpose: Prevention	08-0008|N01AI80005C	August 2010	July 2012	July 2012	July 23, 2010		November 16, 2012	Emory Children's Center - Pediatric Infectious Diseases, Atlanta, Georgia, United States		https://ClinicalTrials.gov/show/NCT01169077
124	NCT01992900	A Pharmacokinetic/Pharmacodynamic Study of Eurartesim Dispersible Formulation in Infants With P.Falciparum Malaria		Completed	No Results Available	Malaria,Falciparum	Drug: Eurartesim dispersible oral tablet|Drug: eurartesim film coated tablet	Comparison of peak plasma concentration of Dihydroartemisinin in the two studied formulations|Comparison of area under the plasma concentration versus time curve of Dihydroartemisinin in the two studied formulations.|Comparison of peak plasma concentration of Piperaquine in the two studied formulations|Comparison of area under the plasma concentration versus time curve of Piperaquine in the two s…	sigma-tau i.f.r. S.p.A.	6 Months to 12 Months (Child)	300	Industry	Allocation: Randomized|Intervention Model: Parallel Assignment|Masking: None (Open Label)|Primary Purpose: Treatment	ST3073-ST3074-DM-12-002|2013-002255-15	November 2013	July 2015	January 2016	November 25, 2013		November 8, 2016	Centre Muraz, Bobo Dioulasso, Burkina Faso|Centre National de Recherche et de Formation en Paludisme, Ouagadougou, Burkina Faso|Kinshasa School of Public Health, School of Medicine, University of Kinshasa, Kinshasa, Congo, The Democratic Republic of the|Medical Research Council, Fajara, Gambia|Manica's Health Research Centre, Manica, Mozambique|Bagamoyo Research center, Ifakara Heath Institute, B…		https://ClinicalTrials.gov/show/NCT01992900
125	NCT02083068	Evaluation of the Protective Efficacy of a Vaccine Derived From the Synthetic CS Protein of Plasmodium Vivax		Completed	No Results Available	Malaria	Biological: Vaccine PvCS N+C+R|Biological: Vaccine PvCS N+C|Biological: SSN Montanide ISA-51	Protective efficacy against P. vivax infection on volunteers exposed to infected mosquito bites|Evolution of antibody titers|Specific cytokine induction|Changes on vaccine biological security|Antibody functionality in vitro through inhibition of sporozoite invasion (ISI) to Hep-G2 cells.|Vaccine-induced protection for P. vivax	Malaria Vaccine and Drug Development Center|The Administrative Department of Science, Technology and Innovation, Colciencias	18 Years to 45 Years (Adult)	32	Other	Allocation: Randomized|Intervention Model: Parallel Assignment|Masking: Triple (Participant, Care Provider, Investigator)|Primary Purpose: Basic Science	2304-493-26202	August 2014	September 2015	July 2017	March 11, 2014		March 23, 2018	Malaria Vaccine and Drug Development Center, Cali, Valle Del Cauca, Colombia		https://ClinicalTrials.gov/show/NCT02083068
126	NCT02590627	In-vivo Efficacy and Safety of Artemether/Lumefantrine Vs Dihydroartemisinin-piperaquine for Treatment of Uncomplicated Malaria and Assessment of Parasite Genetic Factors Associated With Parasite Clearance or Treatment Failure	WB-Malaria	Completed	No Results Available	Malaria	Drug: Artemether-lumefantrine|Drug: Dihydroartemisinin-piperaquine	parasitological cure on day 28 for ALu and 42 for DHA-PQ|parasite clearance after 72 hours.|parasitological cure on day 14|extended parasitological cure on day 42 for ALu and 63 for DHA-PQ|improvement in haemoglobin level at day 28 from the day 0 baseline|reduction in gametocyte carriage at day 14 and day 28 from the day 0 baseline,|occurrence and severity of adverse events and genomic profile of…	National Institute for Medical Research, Tanzania|Ministry of Health and Social Welfare, Tanzania|World Health Organization	6 Months to 10 Years (Child)	509	Other	Allocation: Randomized|Intervention Model: Parallel Assignment|Masking: None (Open Label)|Primary Purpose: Treatment	WB-Malaria- Tanzania.	May 2014	December 2015	December 2015	October 29, 2015		December 26, 2017	Ujiji Health Centre, Ujiji, Kigoma, Tanzania|Muheza Disignated District Hospital, Muheza, Tanga, Tanzania		https://ClinicalTrials.gov/show/NCT02590627
127	NCT01157897	Study of VMP001 and AS01B (Adjuvant Formulation) in Healthy Malaria-Naïve Adults		Completed	Has Results	Malaria|Plasmodium Vivax	Biological: VMP001|Other: P. vivax sporozoite challenge	Occurrence of Solicited Adverse Events Over a 7 Day Follow-up Period After Each Immunization (the Day of the Immunization and 6 Subsequent Days) During the Vaccination Phase|Occurrence of Unsolicited Adverse Events Over a 28 Day Follow-up Period After Each Immunization (the Day of the Immunization and 27 Subsequent Days) During the Vaccination Phase|Occurrence of Serious Adverse Events at Any Tim…	U.S. Army Medical Research and Development Command|The PATH Malaria Vaccine Initiative (MVI)|Walter Reed Army Institute of Research (WRAIR)|United States Department of Defense|GlaxoSmithKline	18 Years to 55 Years (Adult)	41	U.S. Fed|Other|Industry	Allocation: Non-Randomized|Intervention Model: Parallel Assignment|Masking: None (Open Label)|Primary Purpose: Prevention	WRAIR 1692|IND 14380	July 2010	January 2012	January 2012	July 7, 2010	May 29, 2019	May 29, 2019	Clinical Trials Center, Walter Reed Army Institute of Reserach, Silver Spring, Maryland, United States		https://ClinicalTrials.gov/show/NCT01157897
128	NCT01366534	Safety, Immunogenicity and Efficacy Against of a Combined Malaria Vaccine in Healthy Malaria-naïve Adults		Completed	Has Results	Malaria	Biological: Crucell's replication deficient adenovirus type 35 circumsporozoite malaria vaccine (Ad35.CS.01)|Biological: GSK Biologicals' malaria vaccine 257049 (2 doses)|Biological: GSK Biologicals' malaria vaccine 257049 (3 doses)|Other: Sporozoite challenge	Number of Subjects With Plasmodium Falciparum Parasitemia Following Sporozoite Challenge|Number of Subjects With Any and Grade 3 Solicited Local Symptoms|Number of Subjects With Any, Grade 3 and Related Solicited General Symptoms|Number of Subjects With Any Unsolicited Adverse Events (AEs)|Number of Subjects With Serious Adverse Events (SAEs)|Number of Days Until the Onset of P. Falciparum Parasi…	GlaxoSmithKline|The PATH Malaria Vaccine Initiative (MVI)|Crucell Holland BV	18 Years to 50 Years (Adult)	67	Industry|Other	Allocation: Randomized|Intervention Model: Parallel Assignment|Masking: Triple (Participant, Investigator, Outcomes Assessor)|Primary Purpose: Prevention	114460	August 10, 2011	February 27, 2012	July 3, 2012	June 6, 2011	June 9, 2017	June 18, 2019	GSK Investigational Site, Silver Spring, Maryland, United States		https://ClinicalTrials.gov/show/NCT01366534
129	NCT02013687	Safety and Immunogenicity of Plant-Derived Pfs25 VLP-FhCMB Malaria Transmission Blocking Vaccine in Healthy Adults		Completed	Has Results	Malaria	Biological: Pfs25 VLP- FhCMB	Subjects With at Least One Adverse Event|Subjects With Solicited Systemic Adverse Events|Subjects With Solicited Local Adverse Events|Assessment of Anti-Pfs25 IgG Following the Third Immunization.|Assessment of Transmission Reducing Activity (TRA) of Malaria Parasite	Fraunhofer, Center for Molecular Biotechnology	18 Years to 50 Years (Adult)	44	Industry	Allocation: Non-Randomized|Intervention Model: Parallel Assignment|Masking: None (Open Label)|Primary Purpose: Prevention	FhCMB Pfs25-001	October 2013	August 2014	January 2015	December 17, 2013	January 18, 2017	March 8, 2017	Accelovance, Rockville, Maryland, United States		https://ClinicalTrials.gov/show/NCT02013687
130	NCT02174900	Safety of Primaquine + Artemether-lumefantrine in G6PD Deficient Males With an Asymptomatic Malaria Infection (SAFEPRIM)		Completed	No Results Available	Malaria	Drug: Artemether-Lumefantrine (AL) + 0.25 mg/kg primaquine|Drug: Artemether-Lumefantrine (AL) combination|Drug: Artemether-Lumefantrine (AL) + 0.4 mg/kg primaquine	Haemoglobin concentration relative to baseline value|Gametocyte clearance time	London School of Hygiene and Tropical Medicine|Centre national de recherche et de formation sur le paludisme|University Medical Center Nijmegen	18 Years to 45 Years (Adult)	70	Other	Allocation: Randomized|Intervention Model: Parallel Assignment|Masking: None (Open Label)|Primary Purpose: Treatment	SAFEPRIM	October 2014	December 2015	December 2015	June 26, 2014		February 1, 2016	Centre National de Recherche et de Formation sur le Paludisme, Ouagadougou, Burkina Faso		https://ClinicalTrials.gov/show/NCT02174900
131	NCT02014727	Safety and Immunogenicity of Recombinant Pichia Pastoris AMA1-DiCo Candidate Malaria Vaccine With GLA-SE and Alhydrogel ® as Adjuvant in Healthy Malaria Non-Exposed European and Malaria Exposed African Adults	AMA1-DiCo	Completed	No Results Available	Malaria, Falciparum	Biological: Group A1 : 50µg AMA1-DiCo + Alhydrogel|Biological: Group A2 : 50 µg AMA1-DiCo+ GLA-SE|Biological: Group B2 : Placebo	Number of Adverse events|The humoral and cellular responses	Institut National de la Santé Et de la Recherche Médicale, France|EVI Industries, Inc.|BPRC|Recherche Clinique Paris Descartes Necker Cochin Sainte Anne|Centre national de recherche et de formation sur le paludisme	20 Years to 45 Years (Adult)	66	Other	Allocation: Randomized|Intervention Model: Parallel Assignment|Masking: Double (Participant, Investigator)|Primary Purpose: Treatment	C12-18 AMA-DiCo|2013-001920-20	January 2014	March 2015	July 2015	December 18, 2013		February 2, 2016	CNRFP, Ouagadougou, Burkina Faso|CIC BT 505 de vaccinologie Cochin Pasteur, Hôpital Cochin Bâtiment Lavoisier 27 rue du faubourg St Jacqu, Paris, France		https://ClinicalTrials.gov/show/NCT02014727
132	NCT02458092	Evaluate the Safety and Efficacy of Plasmodium Falciparum Malaria Protein 010 (FMP010) Administered With Adjuvant AS01B		Completed	Has Results	Malaria	Biological: Plasmodium falciparum Malaria Protein 010 (FMP010)|Biological: Rabipur	Number of Participants With Solicited Adverse Events With Each Vaccination by Grade|Number of Subjects With Unsolicited Adverse Events at Specified Grades|Number of Subjects With the Occurrence of Serious Adverse Events|Antibody Titers Per Subject by Enzyme Linked Immunosorbent Assay in 50 µg Dose Group|Antibody Titers Per Subject by Enzyme Linked Immunosorbent Assay in Rabies Vaccine Group	U.S. Army Medical Research and Development Command|GlaxoSmithKline|United States Agency for International Development (USAID)|Walter Reed Army Institute of Research (WRAIR)|Kenya Medical Research Institute	Child, Adult, Older Adult	30	U.S. Fed|Industry|Other	Allocation: Randomized|Intervention Model: Parallel Assignment|Masking: Double (Participant, Care Provider)|Primary Purpose: Prevention	A-14620.b|WRAIR 1417	April 2008	December 2008	June 2009	May 29, 2015	June 9, 2020	February 12, 2021			https://ClinicalTrials.gov/show/NCT02458092
133	NCT01867463	Testing Pfs25-EPA/Alhydrogel as a Potential Malaria Transmission Blocking Vaccine		Completed	No Results Available	Malaria	Biological: Pfs25-EPA/Alhydrogel|Biological: Euvax B|Biological: Menactra	Incidence of local and systemic adverse events and serious adverse events.|Antibody responses as measured by ELISA against recombinant Pfs25 and EPA, and B cell responses. Functional activity of the induced antibody will be assessed by direct transmission blocking assays	National Institute of Allergy and Infectious Diseases (NIAID)|Malaria Research and Training Center, Bamako, Mali|National Institutes of Health Clinical Center (CC)	18 Years to 45 Years (Adult)	230	NIH|Other	Allocation: Randomized|Intervention Model: Parallel Assignment|Masking: Double (Participant, Investigator)|Primary Purpose: Prevention	999913109|13-I-N109	March 27, 2013	December 22, 2015	December 19, 2016	June 4, 2013		July 5, 2018	Malaria Research and Training Center, Bamako, Mali		https://ClinicalTrials.gov/show/NCT01867463
134	NCT02987270	Evaluation of Community-based Mass Screening and Treatment for Malaria in Western Kenya	MSaT	Completed	No Results Available	Malaria,Falciparum	Drug: Dihydroartemisinin-piperaquine	Incidence of malaria infection|Prevalence of malaria infection|Incidence of clinical malaria|Entomological indices of transmission	Simon Kariuki|Centers for Disease Control and Prevention|Kenya Medical Research Institute	Child, Adult, Older Adult	90000	Other|U.S. Fed	Allocation: Randomized|Intervention Model: Parallel Assignment|Masking: None (Open Label)|Primary Purpose: Treatment	2380	April 2013	August 2015	August 2015	December 8, 2016		December 9, 2016			https://ClinicalTrials.gov/show/NCT02987270
135	NCT01645254	Phase 1b Malaria Clinical Trial Using Argemone Mexicana in Healthy Adults in Mali		Unknown status	No Results Available	Malaria	Drug: Argemone mexicana	Number of Adverse Events|Plasma concentration curves of the drug	University of Bamako|University of Geneva, Switzerland	18 Years to 50 Years (Adult)	24	Other	Allocation: N/A|Intervention Model: Single Group Assignment|Masking: None (Open Label)	MRTC_Arge01	September 2012	October 2012	November 2012	July 20, 2012		October 3, 2012	Malaria Research and Training Center, USTTB, Bamako, Mali		https://ClinicalTrials.gov/show/NCT01645254
136	NCT03510481	Safety, Immunogenicity, and Protective Efficacy of Two Regimens of Radiation Attenuated Plasmodium Falciparum NF54 Sporozoites (PfSPZ Vaccine) During Natural Transmission Season in Healthy African Adults in Mali		Completed	Has Results	Malaria	Biological: PfSPZ Vaccine|Drug: Normal Saline|Drug: artemether 20mg/lumefantrine 120mg (AL)	Number of Participants With Local and Systemic Adverse Events in Year One|Number of Participants With Local and Systemic Adverse Events in Year Two	National Institute of Allergy and Infectious Diseases (NIAID)|Sanaria Inc.|Malaria Research and Training Center, Bamako, Mali|National Institutes of Health Clinical Center (CC)	18 Years to 35 Years (Adult)	478	NIH|Industry|Other	Allocation: Randomized|Intervention Model: Parallel Assignment|Masking: Double (Participant, Investigator)|Primary Purpose: Prevention	999918084|18-I-N084	May 14, 2018	November 23, 2019	February 13, 2020	April 27, 2018	August 20, 2021	August 20, 2021	Malaria Research and Training Center, Bamako, Mali	Study Protocol and Statistical Analysis Plan, https://ClinicalTrials.gov/ProvidedDocs/81/NCT03510481/Prot_SAP_000.pdf	https://ClinicalTrials.gov/show/NCT03510481
137	NCT01388842	Evaluation of the Efficacy and Safety of Inhaled Nitric Oxide as Adjunctive Treatment for Cerebral Malaria in Children		Completed	No Results Available	Malaria, Cerebral	Drug: inhaled nitric oxide|Drug: Placebo	Angiopoietin 1 (Ang-1)|Mortality|coma score|retinopathy|tone|Measure of occurrence of neurological sequelae in children|Vital signs|oxygen saturation	Epicentre|Mbarara University of Science and Technology|Massachusetts General Hospital|Harvard Medical School (HMS and HSDM)|Medecins Sans Frontieres, Netherlands	2 Months to 12 Years (Child)	92	Other	Allocation: Randomized|Intervention Model: Parallel Assignment|Masking: None (Open Label)|Primary Purpose: Treatment	Epicentre/MBA/2011/NO	September 2011	February 2014	February 2014	July 7, 2011		March 2, 2016	Mbarara Regional Referral Hospital, Mbarara, Uganda		https://ClinicalTrials.gov/show/NCT01388842
138	NCT01190371	Have Malaria Infections in Kenya Become Less Responsive to Artemisinin Treatment?	CATMAP	Unknown status	No Results Available	Malaria	Drug: Artesunate	The primary endpoint of this study will be the re-infection-adjusted day 28 failure rate|The proportion of patients with positive malaria smears|The percentage reduction of parasitaemia from baseline|The mean time to parasite clearance|The mean time to fever clearance|To estimate the rates for late clinical and parasitological failure rates	KEMRI-Wellcome Trust Collaborative Research Program|University of Oxford|Heidelberg University	6 Months to 10 Years (Child)	175	Other	Allocation: N/A|Intervention Model: Single Group Assignment|Masking: None (Open Label)|Primary Purpose: Treatment	KEMRI_CT_2010/0013|SSC 1821	April 2011	November 2011	December 2018	August 27, 2010		February 23, 2018	Kadzinuni Dispensary, Kadzinuni, Kilifi, Kenya|Junju Dispensary, Kilifi, Kenya|Pingilikani Dispensary, Kilifi, Kenya		https://ClinicalTrials.gov/show/NCT01190371
139	NCT01256658	A Community Setting Study of Malaria After Systematic Treatment of Symptomatic Carriers of P. Falciparum With COA566 (Coartem®)		Completed	Has Results	Malaria	Drug: COA566	Number of Symptomatic Malaria Episode, RDT-confirmed, With Parasitemia ≥5000/μL (SMRC5000s) Per Person-year in Infants and Children (<5 Years) in Post Community Screening Campaign (CSC) at Month 12 (Per Cluster)|Change in Hemoglobin Level (g/dL) in Asymptomatic Carriers >6 Months of Age (Per Cluster)|Microscopy-confirmed Gametocyte Carriers at Community Screening Campaign 4 (CSC4) (Per Cluster)|M…	Novartis	Child, Adult, Older Adult	14075	Industry	Allocation: Randomized|Intervention Model: Parallel Assignment|Masking: None (Open Label)|Primary Purpose: Treatment	CCOA566B2401|CCOA566B2401E1	November 2010	July 2012	July 2012	December 8, 2010	November 25, 2013	February 10, 2014	Novartis Investigative Site, Burkina Faso, Burkina Faso|Centre National de Recherche et de Formation sur le Paludisme, Ouagadougou, Burkina Faso|Novartis Investigative site, Ouagadougou, Burkina Faso		https://ClinicalTrials.gov/show/NCT01256658
140	NCT02325180	Artemisinin-based Combination Therapy for Treatment of Plasmodium Falciparum Malaria in North Sumatera, Indonesia		Completed	No Results Available	Malaria, Falciparum	Drug: Dihydroartemisinin-Piperaquine|Drug: Artemether-lumefantrine	Efficacy of dihydroartemisinin-piperaquine and artemether-lumefantrine|Parasite clearance times|Fever clearance times|Prevalence of molecular markers and the impact on treatment outcomes|Prevalence of gametocyte|Presence of other Plasmodium species|Haematological recovery	London School of Hygiene and Tropical Medicine|Universitas Sumatera Utara	6 Months and older (Child, Adult, Older Adult)	338	Other	Allocation: Randomized|Intervention Model: Parallel Assignment|Masking: None (Open Label)|Primary Purpose: Treatment	QA620	January 2015	June 2015	June 2015	December 24, 2014		September 2, 2015	Primary health centres, Kuala Langkat, North Sumatera, Indonesia|Primary health centres, Tanjung Tiram, North Sumatera, Indonesia|Pulau-pulau Batu health centres, Tello island, North Sumatera, Indonesia		https://ClinicalTrials.gov/show/NCT02325180
141	NCT02721186	Effectiveness of Mass Drug Administration for Reducing Seasonal Malaria Transmission in Zanzibar	MaDrAZ	Completed	No Results Available	Malaria|Plasmodium Infections	Drug: MDA with DHAp and SLD Primaquine	Cumulative notified malaria incidence in the MDA and control Shehias|PCR determined community prevalence of Plasmodium infections in the MDA and control Shehias	Ulrika Morris|Mahidol Oxford Tropical Medicine Research Unit|RTI International|The President's Malaria Initiative|University of California, San Francisco|Uppsala University|Zanzibar Malaria Elimination Programme|Karolinska Institutet	6 Months and older (Child, Adult, Older Adult)	22500	Other	Allocation: Randomized|Intervention Model: Parallel Assignment|Masking: None (Open Label)|Primary Purpose: Prevention	MaDrAZ-001|ZAMREC/0001/January/2016	April 30, 2016	December 31, 2016	September 30, 2017	March 29, 2016		October 5, 2017	Zanzibar Malaria Elimination Programme, Mwanakwerekwe, Urban District, Zanzibar, Tanzania		https://ClinicalTrials.gov/show/NCT02721186
142	NCT02563496	A Pharmacokinetics, Safety and Efficacy Study of Tafenoquine (TQ) in Pediatric Subjects With Plasmodium Vivax (P. Vivax) Malaria		Completed	Has Results	Malaria, Vivax	Drug: Tafenoquine|Drug: Chloroquine	Area Under the Curve From Time 0 Extrapolated to Infinite Time (AUC[0-infinity]) of Tafenoquine by Weight Band in Participants Aged >=2 Years to <16 Years (Weighing >=5 kg)|Number of Participants With Gastrointestinal Adverse Events|Number of Participants With Hemoglobin Decline From Baseline Over First 10 Days|Number of Participants With Non-serious Adverse Events (Non-SAEs) and Serious Adverse …	GlaxoSmithKline|Medicines for Malaria Venture	6 Months to 15 Years (Child)	60	Industry|Other	Allocation: N/A|Intervention Model: Single Group Assignment|Masking: None (Open Label)|Primary Purpose: Treatment	113577	February 6, 2017	December 15, 2019	February 17, 2020	September 30, 2015	November 2, 2020	November 2, 2020	GSK Investigational Site, Monteria, Colombia|GSK Investigational Site, Hanoi, Vietnam|GSK Investigational Site, Ho Chi Minh City, Vietnam|GSK Investigational Site, Ho Chi Minh, Vietnam	Study Protocol, https://ClinicalTrials.gov/ProvidedDocs/96/NCT02563496/Prot_000.pdf|"Statistical Analysis Plan", https://ClinicalTrials.gov/ProvidedDocs/96/NCT02563496/SAP_001.pdf	https://ClinicalTrials.gov/show/NCT02563496
143	NCT02334462	Study of the Safety and Immunogenicity of Pfs230D1M-EPA/Alhydrogel and Pfs25M-EPA/Alhydrogel , a Transmission Blocking Vaccine Against Plasmodium Falciparum Malaria, in Adults in the U.S. and Mali		Completed	No Results Available	Malaria	Biological: Pfs230D1M-EPA/Alhydrogel|Biological: Pfs25M-EPA/Alhydrogel|Drug: TWINRIX|Drug: Menactra	Incidence of local and systemic adverse events and serious advents in U.S. adults and in exposed Malian adults.|Anti -Pfs25 and Anti-Pfs230 antibody levels elicited by as measured by ELISA in U.S. adults and in exposed Malian adults	National Institute of Allergy and Infectious Diseases (NIAID)|Rodolphe Merieux Laboratory@@@Bamako, Mali|National Institutes of Health Clinical Center (CC)	18 Years to 50 Years (Adult)	538	NIH|Other	Allocation: Randomized|Intervention Model: Parallel Assignment|Masking: Double (Participant, Investigator)|Primary Purpose: Prevention	150044|15-I-0044	January 7, 2015	March 31, 2016	October 22, 2018	January 8, 2015		April 11, 2019	National Institutes of Health Clinical Center, 9000 Rockville Pike, Bethesda, Maryland, United States|Malaria Research and Training Center, Bamako, Mali		https://ClinicalTrials.gov/show/NCT02334462
144	NCT02394197	Effectiveness of Malaria Treatment in Mexico	EMTM	Completed	No Results Available	Malaria	Drug: Chloroquine phosphate|Drug: primaquine	Changes in the presence and density of asexual parasites in thick blood smears by microscopy|Changes in the presence and severity of clinical symptoms|Changes in the presence of recurrent infections|Changes in the detection of parasite DNA in blood samples|Changes in the antibodies against blood stages of P. vivax	LILIA GONZALEZ CERON|Instituto de Diagnóstico y Referencia Epidemiológicos (InDRE), Mexico|Centro Nacional de Vigilancia Epidemiológica y control de enfermedades (CENAVECE), Mexico|Jurisdicción Sanitaria VII, Chiapas, México|Pan American Health Organization|Instituto Nacional de Salud Publica, Mexico	1 Year to 70 Years (Child, Adult, Older Adult)	153	Other	Allocation: Randomized|Intervention Model: Single Group Assignment|Masking: None (Open Label)|Primary Purpose: Treatment	INSP CI-624|PAHO-MEX/07/005015|PAHOERC-162-MEX	February 2008	September 2010	September 2010	March 20, 2015		March 20, 2015			https://ClinicalTrials.gov/show/NCT02394197
145	NCT01728701	Controlled Human Malaria Infection (CHMI) After Immunization With Cryopreserved Plasmodium Falciparum Sporozoites Under Chloroquine Prophylaxis		Completed	No Results Available	Malaria|Plasmodium Falciparum	Biological: PfSPZ Challenge|Biological: Normal Saline (NS)	Frequency and magnitude of adverse events in study groups|Presence of parasitemia after Pf CHMI as assessed by microscopy|Time to parasitemia after Pf CHMI as assessed by microscopy|Kinetics of parasitemia as assessed by qPCR	Sanaria Inc.|Radboud University Medical Center	18 Years to 35 Years (Adult)	30	Industry|Other	Allocation: Randomized|Intervention Model: Parallel Assignment|Masking: Quadruple (Participant, Care Provider, Investigator, Outcomes Assessor)|Primary Purpose: Prevention	TIP5|2012-000322-21	September 2012	December 2013	February 2014	November 20, 2012		May 15, 2017	Radboud University Nijmegen Medical Centre, Nijmegen, Netherlands		https://ClinicalTrials.gov/show/NCT01728701
146	NCT01603251	Trial of Artemether-Lumefantrine Alone and in Combination With Ivermectin to Reduce Post-Treatment Malaria Transmission	ACTIVE	Completed	No Results Available	Malaria	Drug: Artemether-lumefantrine combination|Drug: Artemether-lumefantrine combination + single dose Ivermectin|Drug: Artemether-lumefantrine combination + repeated dose Ivermectin	Safety|Mosquitocidal activity	London School of Hygiene and Tropical Medicine|Radboud University Medical Center|Centre national de recherche et de formation sur le paludisme	15 Years to 25 Years (Child, Adult)	120	Other	Allocation: Randomized|Intervention Model: Parallel Assignment|Masking: Quadruple (Participant, Care Provider, Investigator, Outcomes Assessor)|Primary Purpose: Treatment	ACTIVE	January 2013	April 2013	April 2013	May 22, 2012		April 18, 2013	Centre National de Recherche et de Formation sur le Paludisme, Ouagadougou, Burkina Faso		https://ClinicalTrials.gov/show/NCT01603251
147	NCT02876549	G6PD Assessment Before Primaquine for Radical Treatment of Vivax Malaria	GAP	Completed	No Results Available	Vivax Malaria	Drug: Chloroquine|Drug: Primaquine 0.25 mg/kg/day|Drug: Primaquine 0.75 mg/kg weekly	Sensitivity of CareStart™ G6PD rapid test compared to a genotyping result as gold-standard|Specificity of CareStart™ G6PD rapid test compared to a genotyping result as gold-standard|Percentage of P. vivax patients receiving a correct primaquine prescription after G6PD testing compared to using phenotype as gold standard|Level of primaquine metabolite in dried blood spots collected after treatment…	University of Oxford|Mahidol Oxford Tropical Medicine Research Unit|Nangarhar University	6 Months and older (Child, Adult, Older Adult)	1000	Other	Allocation: Non-Randomized|Intervention Model: Parallel Assignment|Masking: None (Open Label)|Primary Purpose: Diagnostic	BAKMAL1601	September 1, 2016	November 2018	November 2018	August 23, 2016		October 14, 2020	Dr. Ghulam Rahim Awab MD, Jalalabad, Nangarha, Afghanistan		https://ClinicalTrials.gov/show/NCT02876549
148	NCT01697852	The Combined Use of Indoor Residual Spraying (IRS) and Long-lasting Insecticidal Nets (LLINs) for Malaria Prevention		Unknown status	No Results Available	Malaria	Other: Indoor residual spraying with bendiocarb|Other: LLIN by universal coverage campaign	Prevalence of malarial infection in children 6 months to 10 years|Moderate to severe anaemia in children under 5 years|Post-spraying prevalence of infection with malarial parasites in children 6 months to 10 years	London School of Hygiene and Tropical Medicine|National Institute for Medical Research, Tanzania|Kilimanjaro Christian Medical Centre, Tanzania	6 Months to 14 Years (Child)	22300	Other	Allocation: Randomized|Intervention Model: Parallel Assignment|Masking: None (Open Label)|Primary Purpose: Prevention	ITDCVP54	January 2011	November 2012	December 2012	October 2, 2012		October 3, 2012	PAMVERC office, Muleba, Kagera, Tanzania		https://ClinicalTrials.gov/show/NCT01697852
149	NCT01450280	Safety and Immunogenicity of New Malaria Vaccine Candidate ChAd63 CS Administered Alone and With MVA CS		Completed	No Results Available	Malaria	Biological: ChAd63 CS|Biological: ChAd63 CS, MVA CS|Biological: ChAd63, MVA CS	Safety assessment of new candidate malaria vaccines ChAd63 CS|Assessment of immune response induced by vaccination	University of Oxford	18 Years to 50 Years (Adult)	24	Other	Allocation: Non-Randomized|Intervention Model: Parallel Assignment|Masking: None (Open Label)|Primary Purpose: Prevention	VAC038	December 2011	October 2012	October 2012	October 12, 2011		November 29, 2012	Clinical Research Centre Royal College of Surgeons in Ireland (RCSI), Beaumont Hospital, Dublin, Ireland		https://ClinicalTrials.gov/show/NCT01450280
150	NCT01210040	Long-term Iron Supplements and Malaria Risk in Early Pregnancy: a Randomized Controlled Trial	PALUFER	Completed	No Results Available	Malaria	Dietary Supplement: Folic Acid|Dietary Supplement: Folic Acid and Iron	Prevalence of peripheral parasitaemia at first antenatal clinic visit (13-16 weeks gestation)|a) In the pregnant cohort: Prevalence of iron deficiency at first antenatal visit|a) In the pregnant cohort: Prevalence of anaemia at first antenatal clinic visit|a) In the pregnant cohort: Incidence of clinical malaria during the first and subsequent trimesters|a) In the pregnant cohort: Incidence of ad…	Liverpool School of Tropical Medicine|Institute of Tropical Medicine, Belgium|University of Manchester|Institut de Recherche en Sciences de la Sante-Direction Regionale de l'Ouest|Centre Muraz|National Institutes of Health (NIH)|Eunice Kennedy Shriver National Institute of Child Health and Human Development (NICHD)	15 Years to 24 Years (Child, Adult)	1959	Other|NIH	Allocation: Randomized|Intervention Model: Parallel Assignment|Masking: Quadruple (Participant, Care Provider, Investigator, Outcomes Assessor)|Primary Purpose: Supportive Care	10.55|1U01HD061234-01A1	April 2011	November 2013	January 2014	September 28, 2010		March 19, 2014	Institute de Recherche en Sciences de la Sante, Direction Regionale de l'Ouest (IRSS-DRO) - / Centre Muraz, Bobo-Dioulasso 01, Burkina Faso		https://ClinicalTrials.gov/show/NCT01210040
151	NCT01540903	Controlled Human Malaria Infection by Intradermal Injection of Plasmodium Falciparum Sporozoites in Tanzanian Adults		Completed	No Results Available	Malaria	Biological: PfSPZ Challenge|Biological: Saline	Number of volunteers positive in each group through day 28 of follow up.|Time from inoculation until first positive parasitemia by thick smear in each volunteer in the two groups.|Time from inoculation to until first positive parasitemia by qRT-PCR in each volunteer in the two groups.|Kinetics of parasitemia in positive volunteers in the two groups as measured by qRT-PCR.|Occurrence or intensity …	Sanaria Inc.|Ifakara Health Research and Development Centre|Swiss Tropical & Public Health Institute	20 Years to 35 Years (Adult)	30	Industry|Other	Allocation: Randomized|Intervention Model: Parallel Assignment|Masking: Double (Participant, Investigator)|Primary Purpose: Diagnostic	BSPZC1	February 2012	September 2012	August 2013	February 29, 2012		September 10, 2014	Bagamoyo Research and Training Center, Ifakara Health Institute, Bagamoyo, Tanzania		https://ClinicalTrials.gov/show/NCT01540903
152	NCT03600844	Evaluating the Effects of Community Delivery of Malaria Intermittent Preventive Treatment on Pregnant Women and Babies	TIPTOP	Completed	No Results Available	Malaria in Pregnancy	Behavioral: Community distribution of SP for IPTp	IPTp3 Coverage|IPTp1 Coverage|ANC 4 coverage|ANC 1 Coverage|Early ANC Coverage|C-IPTp Knowledge	Jhpiego|Barcelona Institute for Global Health	15 Years to 49 Years (Child, Adult)	10602	Other	Allocation: Non-Randomized|Intervention Model: Parallel Assignment|Masking: None (Open Label)|Primary Purpose: Prevention	TIPTOP_HHS_2018|2017-13-TIPTOP	April 2, 2018	October 31, 2021	October 31, 2021	July 26, 2018		March 31, 2022	Kenge District, Community Setting, Kenge, Kwango, Congo, The Democratic Republic of the|Bulungu District, Community Setting, Bulungu, Kwilu, Congo, The Democratic Republic of the|Community Setting, Kunda, Maniema, Congo, The Democratic Republic of the|Mananjary District, Community Setting, Mananjary, Fianarantsoa, Madagascar|Community Setting, Toliary 2, Fianarantsoa, Madagascar|Community Setting…		https://ClinicalTrials.gov/show/NCT03600844
153	NCT01635647	A Phase 1/2b Study of an Investigational Malaria Vaccination Strategy in 5-17 Month Old Infants and Children in Burkina Faso		Completed	No Results Available	Malaria	Biological: ChAd63 ME-TRAP and MVA ME-TRAP|Biological: Rabies vaccine	Time to first episode of malaria meeting the primary case definition of clinical malaria episode|Duration of Protective efficacy against clinical malaria|Efficacy against asymptomatic P. falciparum infection|Efficacy against secondary case definitions of clinical malaria|Safety Objective|Immunogenicity Objectives	University of Oxford|European and Developing Countries Clinical Trials Partnership (EDCTP)	5 Months to 17 Months (Child)	730	Other	Allocation: Randomized|Intervention Model: Parallel Assignment|Masking: Double (Participant, Care Provider)|Primary Purpose: Prevention	VAC050	November 2012	August 2014	September 2014	July 9, 2012		February 15, 2016	Centre for Clinical Vaccinology and 1. Centre National de Recherche et de Formation sur le Paludisme (CNRFP)/ Unité de Recherche Clinique de Banfora (URC-B), Ouagadougou, Burkina Faso		https://ClinicalTrials.gov/show/NCT01635647
154	NCT03508349	Routine Antenatal Care Versus Screening and Treatment of Malaria in Pregnancy in Rwanda		Completed	No Results Available	Malaria in Pregnancy	Diagnostic Test: IST	Prevalence of placental malaria at delivery (tested by PCR)|Prevalence of maternal anemia at delivery|Prevalence of low birth weight babies (<37 weeks gestation)|Prevalence of preterm births|Episodes of clinical malaria during the course of the pregnancy	Jhpiego|Rwanda Malaria and Other Parasitic Diseases Division (MOPDD)|Centers for Disease Control and Prevention	18 Years to 49 Years (Adult)	1786	Other|U.S. Fed	Allocation: Randomized|Intervention Model: Parallel Assignment|Masking: Single (Participant)|Primary Purpose: Prevention	6829	September 5, 2016	October 31, 2018	March 18, 2019	April 25, 2018		December 6, 2019	Busoro-Gishamvu Health Center, Huye, South, Rwanda|Huye Police Health Center, Huye, South, Rwanda|Maraba Health Cente, Huye, South, Rwanda|Mukura Health Center, Huye, South, Rwanda|Rango Health Center, Huye, South, Rwanda|Rubona Health Center, Huye, South, Rwanda|Rwaniro, Huye, South, Rwanda|Sovu Health Center, Huye, South, Rwanda|Kamonyi Health Center, Kamonyi, South, Rwanda|Kayenzi Health Cente…		https://ClinicalTrials.gov/show/NCT03508349
155	NCT01450293	AdCh63 ME-TRAP and MVA ME-TRAP Malaria Vaccines Evaluation in Healthy Children in a Malaria Endemic Area		Completed	No Results Available	Malaria	Biological: AdCh63 ME-TRAP, MVA ME-TRAP|Biological: AdCH63 ME-TRAP, MVA ME-TRAP	Safety of heterologous prime-boost vaccination with AdCh63 ME-TRAP followed eight weeks later by MVA ME-TRAP|Immunogenicity of heterologous prime-boost vaccination with AdCh63 ME-TRAP followed eight weeks later by MVA ME-TRAP	University of Oxford|European and Developing Countries Clinical Trials Partnership (EDCTP)	10 Weeks to 12 Months (Child)	72	Other	Allocation: Randomized|Intervention Model: Parallel Assignment|Masking: Single (Outcomes Assessor)|Primary Purpose: Prevention	VAC042	October 2011	March 2013	March 2013	October 12, 2011		December 12, 2013	Medical Research Council Laboratories, Banjul, Gambia		https://ClinicalTrials.gov/show/NCT01450293
156	NCT01379430	Safety and Immunogenicity of AdCh63 ME-TRAP and MVA ME-TRAP Vaccines in Malaria Endemic Areas		Completed	No Results Available	Malaria	Biological: AdCh63 ME-TRAP followed by MVA ME-TRAP	Safety and reactogenicity of AdCh63 ME-TRAP followed by MVA ME-TRAP in adults in Kenya.|Immunogenicity of vaccines|Immunogenicity of Vaccines	University of Oxford|Kenya Medical Research Institute|European and Developing Countries Clinical Trials Partnership (EDCTP)	18 Years to 50 Years (Adult)	30	Other	Allocation: Randomized|Intervention Model: Parallel Assignment|Masking: None (Open Label)|Primary Purpose: Prevention	VAC040	June 2010	May 2011	May 2011	June 23, 2011		October 3, 2012	KEMRI/Wellcome Trust Programme, Centre for Geographic Medicine Research - Coast, Kilifi, Kenya		https://ClinicalTrials.gov/show/NCT01379430
157	NCT02787070	A Randomized Controlled Trial on Malaria Primaquine Treatment in Timika, Indonesia (TRIPI)	TRIPI	Completed	No Results Available	Uncomplicated Malaria	Drug: PQ supervised|Drug: PQ unsupervised	The incidence risk of symptomatic P. vivax malaria over 6 months in patients enrolled with any malaria infection|The incidence risk of symptomatic P. vivax malaria over 6 months in patients enrolled with P. vivax malaria infection|The incidence risk of symptomatic P. vivax malaria over 6 months in patients enrolled with P. falciparum malaria infection|The incidence rate of symptomatic P. vivax ma…	Menzies School of Health Research|Timika Research Facility Kompleks RSMM, Timika-Papua, Indonesia	1 Year and older (Child, Adult, Older Adult)	420	Other	Allocation: Randomized|Intervention Model: Parallel Assignment|Masking: None (Open Label)|Primary Purpose: Treatment	TRIPI	September 14, 2016	November 2018	November 2018	June 1, 2016		April 16, 2019	Timika Research Facility, Timika, Timika-Papua, Indonesia		https://ClinicalTrials.gov/show/NCT02787070
158	NCT01351948	Safety and Immunogenicity of Malaria Vaccines AdCh63 AMA1, MVA AMA1 and AMA1-C1/Alhydrogel®+/- CPG 7909		Completed	No Results Available	Malaria	Biological: AdCh63 AMA1 + MVA AMA1 + AMA1-C1/Alhydrogel®+ CPG 7909|Biological: AdCh63 AMA1 + AMA1-C1/Alhydrogel®+ CPG 7909|Biological: AdCh63 AMA1 + AMA1-C1/Alhydrogel®|Biological: AdCh63 AMA1 AMA1-C1/Alhydrogel®+ CPG 7909|Biological: AdCh63 AMA1 + MVA AMA1	Safety of vaccination|Immunogenicity of vaccination	University of Oxford|National Institute of Allergy and Infectious Diseases (NIAID)	18 Years to 50 Years (Adult)	35	Other|NIH	Allocation: Non-Randomized|Intervention Model: Parallel Assignment|Masking: None (Open Label)|Primary Purpose: Prevention	VAC044	June 2011	March 2013	March 2013	May 11, 2011		March 14, 2013	Centre for Clinical Vaccinology and Tropical Medicine, Churchill Hospital, Old Road, Headington, Oxford, United Kingdom		https://ClinicalTrials.gov/show/NCT01351948
159	NCT02696928	Methylene Blue Against Vivax Malaria in Ethiopia	BlueAL	Withdrawn	No Results Available	Vivax Malaria	Drug: Artemeter-Lumefantrine and MB (combination therapy)|Drug: Artemeter-Lumefantrine (combination therapy)|Drug: Artemeter-Lumefantrine and Primaquine (combination therapy)	Study feasibility|Incidence of P. vivax|Adverse events (AE) during total follow-up period|Study costs	Heidelberg University|Ludwig-Maximilians - University of Munich|Jimma University	18 Years and older (Adult, Older Adult)	0	Other	Allocation: Randomized|Intervention Model: Parallel Assignment|Masking: None (Open Label)|Primary Purpose: Treatment	UniHD007	April 2016	October 2017	January 2018	March 2, 2016		March 25, 2020			https://ClinicalTrials.gov/show/NCT02696928
160	NCT01364883	Safety and Immunogenicity of Novel Vaccination Schedules With Malaria Vaccines AdCh63 ME-TRAP and MVA ME-TRAP		Completed	No Results Available	Malaria	Biological: Vaccination Schedule One|Biological: Vaccination Schedule Two|Biological: Vaccination Schedule Three|Biological: Vaccination Schedule Four|Biological: Vaccination Schedule Five|Biological: Vaccination Schedule Six|Biological: Vaccination Schedule Seven	Vaccine Safety|Vaccine immunogenicity	University of Oxford	18 Years to 50 Years (Adult)	39	Other	Allocation: Non-Randomized|Intervention Model: Parallel Assignment|Masking: None (Open Label)|Primary Purpose: Prevention	VAC043	July 2011	July 2013	July 2013	June 3, 2011		July 29, 2013	Centre for Clinical Vaccinology and Tropical Medicine, University of Oxford, Oxford, United Kingdom		https://ClinicalTrials.gov/show/NCT01364883
161	NCT01043796	Evaluation of Insecticide Treated Nets and Wall Liners for the Prevention of Malaria	MTC-ITWL	Completed	No Results Available	Malaria	Other: Insecticide treated nets and wall liners|Other: Insecticide treated nets alone	Incidence of new malaria infections	Centers for Disease Control and Prevention|Kenya Medical Research Institute|Bill and Melinda Gates Foundation	6 Months to 11 Years (Child)	1730	U.S. Fed|Other	Allocation: Randomized|Intervention Model: Parallel Assignment|Masking: None (Open Label)|Primary Purpose: Prevention	CDC-NCZVED-5794	May 2010	June 2011	December 2014	January 7, 2010		February 3, 2015	Kenya Medical Research Institute, Kisumu, Nyanza, Kenya		https://ClinicalTrials.gov/show/NCT01043796
162	NCT01567423	Efficacy Study of Amodiaquine-Artesunate and Artemether-Lumefantrine for the Treatment of Uncomplicated Malaria		Completed	No Results Available	Malaria, Falciparum	Drug: ASAQ Winthrop® Sanofi Aventis|Drug: Coartem®, Novartis	PCR-adjusted clinical and parasitological cure rate up to day 42 of the follow-up period determined in the per-protocol population|PCR-unadjusted clinical and parasitological cure rate up to day 42 of the follow-up period determined in the per-protocol population|PCR-adjusted clinical and parasitological cure rate up to day 42 of the follow-up period determined by a survival analysis|PCR-unadjust…	Epicentre|Medecins Sans Frontieres, Spain	6 Months to 59 Months (Child)	301	Other	Allocation: Randomized|Intervention Model: Parallel Assignment|Masking: None (Open Label)|Primary Purpose: Treatment	Epicentre-MSF-OCBA|ESP/CE/012/2008|CPP 08013	April 2008	April 2009	April 2009	March 30, 2012		March 30, 2012	General reference hospital of Chamfubu, Pweto, Katanga, Congo, The Democratic Republic of the		https://ClinicalTrials.gov/show/NCT01567423
163	NCT01445938	Anti-parasitic Activity and Safety Assessment of SAR97276A in Children With Uncomplicated Malaria		Terminated	No Results Available	Malaria	Drug: SAR97276A|Drug: arthemeter + lumefantrine (ACTs)	Parasite Reduction Ratio (PRR)|Evolution of mean Parasitaemia over time (nb/µL)|Evolution of mean Gametocytes count over time (nb/µL)|Fever Clearance (time to reach Temperature < 38°C)|General conditions improvement: mean total symptom score over time|SAR97276 pharmacokinetic profile in plasma and blood	Sanofi	2 Years to 17 Years (Child)	20	Industry	Allocation: Randomized|Intervention Model: Parallel Assignment|Masking: None (Open Label)|Primary Purpose: Treatment	PDY11737|2010-021398-36|U1111-1118-0694	October 2011	January 2012	January 2012	October 4, 2011		December 13, 2012	Investigational Site Number 204001, Cotonou, Benin|Investigational Site Number 854001, Ouagadougou, Burkina Faso|Investigational Site Number 266001, Libreville, Gabon|Investigational Site Number 404001, Kisumu, Kenya		https://ClinicalTrials.gov/show/NCT01445938
164	NCT02015091	Study of Controlled Human Malaria Infections to Evaluate Protection After Intravenous or Intramuscular Administration of PfSPZ Vaccine in Malaria-Naive Adults		Completed	No Results Available	Malaria	Biological: PfSPZ Vaccine	To evaluate the safety and tolerability of the metabolicallyactive,non-replicating, Plasmodium falciparum sporozoite (PfSPZ) vaccine (PfSPZ Vaccine) in malaria-naive healthy adults following multiple-dose IV administration.|To evaluate the safety and tolerability of the metabolicallyactive,non-replicating, Plasmodium falciparum sporozoite(PfSPZ) vaccine (PfSPZ Vaccine) in malaria-naive healthyadu…	National Institute of Allergy and Infectious Diseases (NIAID)|National Institutes of Health Clinical Center (CC)	18 Years to 45 Years (Adult)	141	NIH	Allocation: Non-Randomized|Intervention Model: Parallel Assignment|Masking: None (Open Label)|Primary Purpose: Prevention	140035|14-I-0035	December 12, 2013	May 1, 2015	September 8, 2016	December 19, 2013		December 17, 2019	University of Maryland Center for Vaccine Dev, Baltimore, Baltimore, Maryland, United States|National Institutes of Health Clinical Center, 9000 Rockville Pike, Bethesda, Maryland, United States		https://ClinicalTrials.gov/show/NCT02015091
165	NCT01373879	AdCh63 ME-TRAP and MVA ME-TRAP Malaria Vaccines Evaluation in Healthy Adults and Children in a Malaria Endemic Area		Completed	No Results Available	Malaria	Biological: AdCh63 ME-TRAP, MVA ME-TRAP|Biological: HDCRV	Safety of a heterologous prime-boost vaccine strategy with AdCh63 ME-TRAP and MVA ME-TRAP|Immunogenicity of a heterologous prime-boost vaccine strategy with AdCh63 ME-TRAP and MVA ME-TRAP	University of Oxford|European and Developing Countries Clinical Trials Partnership (EDCTP)	2 Years to 50 Years (Child, Adult)	52	Other	Allocation: Randomized|Intervention Model: Parallel Assignment|Masking: Single (Participant)|Primary Purpose: Prevention	VAC041	June 2010	December 2011	December 2011	June 15, 2011		March 14, 2013	Dr Kalifa Bojang, Banjul, Gambia		https://ClinicalTrials.gov/show/NCT01373879
166	NCT01150344	Evaluation of the Riamet® Versus Malarone® in the Treatment of Uncomplicated Malaria	MalaRia	Completed	No Results Available	Malaria	Drug: Malarone (atovaquone + proguanil combination)|Drug: RIAMET (artemether + LUMEFANTRIN combination)	Number of cases where a second line treatment is used for either intolerance or lack of effectiveness|Parasitological cure rate|Fever clearance|Digestive tolerance|Number of relapses	Assistance Publique - Hôpitaux de Paris	18 Years and older (Adult, Older Adult)	317	Other	Allocation: Randomized|Intervention Model: Parallel Assignment|Masking: None (Open Label)|Primary Purpose: Treatment	P081222|2010-019950-42	July 2010	April 2014	November 2015	June 24, 2010		December 9, 2015	Hôpital Avicenne, Bobigny, Seine St Denis, France		https://ClinicalTrials.gov/show/NCT01150344
167	NCT03867331	To Assess the Safety, Immunogenicity and Efficacy of VLPM01 in Healthy, Malaria-Naïve Volunteers		Completed	No Results Available	Malaria,Falciparum	Biological: 5 microgram VLPM01|Biological: 15 microgram VLPM01|Biological: 30 microgram VLPM01|Other: Plasmodium falciparum challenge	Occurrence of solicited local reactogenicity to VLPM01 at 5, 15 and 30 μg in the 7 days following vaccination|Occurrence of solicited systemic reactogenicity to VLPM01 at 5, 15 and 30 μg in the 7 days following vaccination|Occurrence of unsolicited adverse events related to VLPM01 at 5, 15 and 30 μg in the 7 days following vaccination|Occurrence of adverse events of special interest during follow…	VLP Therapeutics	18 Years to 49 Years (Adult)	36	Industry	Allocation: Non-Randomized|Intervention Model: Sequential Assignment|Masking: None (Open Label)|Primary Purpose: Prevention	VLPM01-01 WRAIR #2568	March 13, 2019	May 21, 2020	May 21, 2020	March 8, 2019		April 8, 2021	Walter Reed Army Institute of Research, Bethesda, Maryland, United States		https://ClinicalTrials.gov/show/NCT03867331
168	NCT04167566	Impact of Scaling up Mass Testing, Treatment and Tracking on Malaria Prevalence Among Children		Completed	No Results Available	Malaria|Malaria, Asymptomatic Parasitaemia	Combination Product: Artemisinin Combination Therapy ACTs	The rate of asymptomatic malaria parasitaemia among afebrile children aged 6 months to 15 years and adults in the Pakro sub district will be known.|The proportion hospital admissions due to malaria that are averted as a result of MTTT implementation will be determined.|The list of challenges that needs to be addressed to enable scale-up of MTTT interventions feasible in Ghana.|The cost benefit an…	Noguchi Memorial Institute for Medical Research|World Health Organization	2 Months to 15 Years (Child)	5000	Other	Allocation: N/A|Intervention Model: Single Group Assignment|Masking: None (Open Label)|Primary Purpose: Screening	NoguchiMIMR	July 1, 2017	July 30, 2019	July 30, 2019	November 19, 2019		November 19, 2019	Noguchi Memorial Institute for Medical Research, Accra, Greater, Ghana	Study Protocol, https://ClinicalTrials.gov/ProvidedDocs/66/NCT04167566/Prot_000.pdf|"Statistical Analysis Plan: Statistical Anlysis Plan", https://ClinicalTrials.gov/ProvidedDocs/66/NCT04167566/SAP_001.pdf|"Informed Consent Form", https://ClinicalTrials.gov/ProvidedDocs/66/NCT04167566/ICF_002.pdf|"Statistical Analysis Plan: results", https://ClinicalTrials.gov/ProvidedDocs/66/NCT04167566/SAP_003.…	https://ClinicalTrials.gov/show/NCT04167566
169	NCT01814683	IMPROV (Improving the Radical Cure of Vivax Malaria)		Completed	No Results Available	Uncomplicated Vivax Malaria	Drug: Primaquine|Drug: Placebo	Incidence rate (per person-year) of symptomatic recurrent P. vivax|The incidence rate (per person-year) of any recurrent P. vivax malaria.|Incidence risk of any recurrent symptomatic of P. vivax malaria compared to control arm|The Haematological recovery in patients with vivax malaria|Proportion of patients with Serious Adverse Drug reactions|Primaquine tolerability|Primaquine tolerability compar…	University of Oxford|Menzies School of Health Research	6 Months and older (Child, Adult, Older Adult)	2388	Other	Allocation: Randomized|Intervention Model: Parallel Assignment|Masking: Triple (Participant, Care Provider, Investigator)|Primary Purpose: Treatment	BAKMAL 1301	July 2014	February 28, 2018	February 28, 2018	March 20, 2013		September 17, 2019	Provincial Malaria & Leishmania control program (PMLCP) Nangarhar, Jalalabad, Nangarhar, Afghanistan|Laghman Provincial Hospital, Laghman, Afghanistan|Metahara Sugar Factory Hospital, Metahāra, Oromia, Ethiopia|Arba Minch Hospital, Ārba Minch, Snnpr, Ethiopia|Hanura Health Center, Bandar Lampung, Lampung, Indonesia|Tanjong Leidong District Health Center, Medan, North Sumatra, Indonesia|Dak O and …		https://ClinicalTrials.gov/show/NCT01814683
170	NCT01378286	Efficacy and Tolerability of Artesunate Amodiaquine Versus Chloroquine in the Treatment of Uncomplicated Plasmodium Vivax Malaria		Completed	No Results Available	Malaria	Drug: ARTESUNATE + AMODIAQUINE|Drug: Chloroquine	Assessment of clinical and parasitological efficacy based on temperature and parasitemia after Polymerase chain reaction (PCR) correction|Assessment of clinical and parasitological efficacy based on temperature and parasitemia before and after PCR correction at D14 and D42 and before PCR correction at D28|Number of patients without parasite|Number of patients without fever|Number of patients with…	Sanofi	6 Months and older (Child, Adult, Older Adult)	380	Industry	Allocation: Randomized|Intervention Model: Parallel Assignment|Masking: None (Open Label)|Primary Purpose: Treatment	ARAMF_C_05370|U1111-1120-0233	January 2012	June 2013	June 2013	June 22, 2011		July 18, 2013	Administrative office, Sao Paulo, Brazil		https://ClinicalTrials.gov/show/NCT01378286
171	NCT01074905	Study on the Treatment of Vivax Malaria	VHX	Completed	No Results Available	Vivax Malaria	Drug: Artesunate|Drug: Chloroquine|Drug: Chloroquine/Primaquine	The first recurrence of Plasmodium vivax malaria|Any recurrence of Plasmodium vivax parasitemia|Time to first recurrence, median time between episodes of vivax infections and total number of episodes|Overall number of days of illness and haematocrit below 30%|Chloroquine level|Adverse events	University of Oxford|Mahidol University	6 Months and older (Child, Adult, Older Adult)	655	Other	Allocation: Randomized|Intervention Model: Parallel Assignment|Masking: None (Open Label)|Primary Purpose: Treatment	SMRU0908	May 2010	October 2012	October 2012	February 24, 2010		August 28, 2013	Shoklo Malaria Research Unit, Mae Sot, Thailand		https://ClinicalTrials.gov/show/NCT01074905
172	NCT02089841	Efficacy of Artemether/Lumefantrine for the Treatment of Uncomplicated Malaria.	ALE	Completed	No Results Available	Plasmodium Falciparum Malaria	Drug: Artemether-lumefantrine	Proportion of patients without parasitaemia on day 42.|Plasma lumefantrine concentration	Richard Mwaiswelo|Karolinska Institutet|Muhimbili University of Health and Allied Sciences	6 Months to 120 Months (Child)	140	Other	Allocation: N/A|Intervention Model: Single Group Assignment|Masking: None (Open Label)|Primary Purpose: Treatment	3.0.2011	May 2012	August 2013	August 2013	March 18, 2014		March 18, 2014	Muhimbili University of Health and Allied Sciences, Dar es Salaam, Tanzania		https://ClinicalTrials.gov/show/NCT02089841
173	NCT02802501	Efficacy and Safety Study of Tafenoquine (TQ) Co-administered With Dihydroartemisinin-piperaquine (DHA-PQP) for the Radical Cure of Plasmodium Vivax (P. Vivax) Malaria		Completed	Has Results	Malaria, Vivax	Drug: Tafenoquine|Drug: Matched-Placebo for Tafenoquine|Drug: Primaquine|Drug: Matched-Placebo for Primaquine|Drug: Dihydroartemisinin-piperaquine (DHA-PQP)|Drug: ACT plus PQ (Rescue medication)|Drug: PQ (End of study treatment)	Percentage of Participants With Relapse-free Efficacy at Six Months After Administration of Tafenoquine With DHA-PQP and DHA-PQP Alone|Percentage of Participants With Relapse-free Efficacy at Six Months After Administration of Tafenoquine With DHA-PQP and Primaquine+DHA-PQP|Percentage of Participants With Relapse-free Efficacy at Six Months After Administration of Primaquine With DHA-PQP and DHA-…	GlaxoSmithKline|Medicines for Malaria Venture	18 Years and older (Adult, Older Adult)	150	Industry|Other	Allocation: Randomized|Intervention Model: Parallel Assignment|Masking: Quadruple (Participant, Care Provider, Investigator, Outcomes Assessor)|Primary Purpose: Treatment	200894	April 8, 2018	August 19, 2019	August 19, 2019	June 16, 2016	July 24, 2020	July 24, 2020	GSK Investigational Site, Jakarta, Indonesia	Study Protocol, https://ClinicalTrials.gov/ProvidedDocs/01/NCT02802501/Prot_000.pdf|"Statistical Analysis Plan", https://ClinicalTrials.gov/ProvidedDocs/01/NCT02802501/SAP_001.pdf	https://ClinicalTrials.gov/show/NCT02802501
174	NCT01623557	A Challenge Study to Assess the Protective Efficacy of Two Malaria Vaccine Candidates	VAC045	Completed	No Results Available	Plasmodium Falciparum Malaria	Biological: ChAd63-MVA CS|Biological: ChAd63-MVA ME-TRAP|Other: Controlled Human Malaria Infection Administered by Mosquito Bite	The effectiveness of ChAd63-MVA CS and ChAd63-MVA ME-TRAP at preventing malaria infection|The safety and immunogenicity of ChAd63-MVA CS and ChAd63-MVA ME-TRAP	University of Oxford	18 Years to 45 Years (Adult)	30	Other	Allocation: Randomized|Intervention Model: Parallel Assignment|Masking: None (Open Label)|Primary Purpose: Basic Science	VAC045	April 2012	November 2012	November 2012	June 20, 2012		February 16, 2015	Centre for Clinical Vaccinology and Tropical Medicine, Oxford, Oxfordshire, United Kingdom|Infection and Immunity Section, Imperial College of Science, Technology and Medicine, London, United Kingdom|Wellcome Trust CRF, Southampton General Hospital, Southampton, United Kingdom		https://ClinicalTrials.gov/show/NCT01623557
175	NCT02614404	Effect of Imatinib on Suppression of Malaria Parasites in Patients With Uncomplicated Plasmodium Falciparum Malaria	MIM	Completed	No Results Available	Plasmodium Falciparum Malaria	Drug: Imatinib combination therapy|Drug: Dihydroartemisinin-piperaquine	Time to Parasite Clearance|28-day Cure Rate|Frequency of adverse events	HuLow|Purdue University|University of Turin, Italy|Università degli Studi di Sassari|Hue University	18 Years to 50 Years (Adult)	15	Industry|Other	Allocation: Randomized|Intervention Model: Parallel Assignment|Masking: None (Open Label)|Primary Purpose: Treatment	HuLow-201605	November 2015	December 2, 2016	February 2, 2017	November 25, 2015		February 11, 2021	A Tuc, Huong Hoa, Quang Tri, Vietnam		https://ClinicalTrials.gov/show/NCT02614404
176	NCT01361269	Evaluation of Fosmidomycin and Clindamycin in the Treatment of Acute Uncomplicated Plasmodium Falciparum Malaria		Unknown status	No Results Available	Malaria	Drug: Fosmidomycin and clindamycin	Cure rate|cure rate	Zentopharm GmbH|Albert Schweitzer Hospital|Centro de Investigacao em Saude de Manhica	3 Years to 10 Years (Child)	100	Industry|Other	Allocation: Non-Randomized|Intervention Model: Single Group Assignment|Masking: None (Open Label)|Primary Purpose: Treatment	FosClinChildren	June 2011	September 2011	December 2011	May 26, 2011		May 26, 2011	Medical Research Unit, Albert Schweitzer Hospital, Lambarene, Gabon		https://ClinicalTrials.gov/show/NCT01361269
177	NCT01142765	Study to Assess Efficacy of New Malaria Vaccine Candidates AdCh63 AMA1, MVA AMA1, AdCh63 MSP1, MVA MSP1, AdCh63 ME-TRAP & MVA ME-TRAP		Completed	No Results Available	Malaria	Biological: AdCh63 MSP1, MVA MSP1, challenge|Biological: AdCh63 AMA1, MVA AMA1, challenge|Biological: AdCh63 AMA1, AdCh63 MSP1, MVA AMA1, MVA MSP1, challenge|Biological: AdCh63 MSP1, AdCh63 ME-TRAP, MVA MSP1, MVA ME-TRAP, challenge|Biological: Sporozoite challenge	Safety and efficacy of vaccine|Immunogenicity of vaccine	University of Oxford	18 Years to 50 Years (Adult)	52	Other	Allocation: Non-Randomized|Intervention Model: Parallel Assignment|Masking: None (Open Label)|Primary Purpose: Prevention	VAC039	June 2010	March 2011	March 2011	June 11, 2010		March 28, 2011	Hospital for Tropical Diseases Mortimer Market, London, United Kingdom|Centre for Clinical Vaccinology and Tropical Medicine, University of Oxford, Oxford, United Kingdom|Wellcome Trust Clinical Research Facility, University of Southampton, Southampton, United Kingdom		https://ClinicalTrials.gov/show/NCT01142765
178	NCT01052584	Ethiopia Malaria Therapeutic Efficacy Study		Completed	No Results Available	Malaria	Drug: Chloroquine- P. vivax|Drug: Artemether-Lumefantrine: P. vivax|Drug: Artemether-lumefantrine: P. falciparum	Determine Early Treatment Failures, Late Clinical Failures, Late Parasitological Failures, or Adequate Clinical and Parasitological Response during 28 days of follow-up for P. falciparum. Measure the treatment failure of AL and CQ for P. vivax|Determine Early Treatment Failures, Late Clinical Failures, Late Parasitological Failures, or Adequate Clinical and Parasitological Response during 42 days…	Centers for Disease Control and Prevention|United States Agency for International Development (USAID)|Columbia University	6 Months and older (Child, Adult, Older Adult)	354	U.S. Fed|Other	Allocation: Randomized|Intervention Model: Single Group Assignment|Masking: None (Open Label)|Primary Purpose: Treatment	CDC-NCZVED-5628	October 2009	January 2010	January 2010	January 20, 2010		November 18, 2010	DebreZeit Malaria Center, Debrezeit, Oromia, Ethiopia|Bulbula Health Center, Zeway, Oromia, Ethiopia		https://ClinicalTrials.gov/show/NCT01052584
179	NCT01739036	A Phase I/IIa Sporozoite Challenge Study to Assess the Efficacy of Candidate Combination Malaria Vaccine Approaches Using the ChAd63 and MVA Vectors Encoding the Antigens ME-TRAP, CS and AMA1		Completed	No Results Available	Plasmodium Falciparum Malaria	Biological: ChAd63 CS/ME-TRAP|Biological: MVA CS/ME-TRAP|Biological: ChAd63 CS/ME-TRAP/AMA1|Biological: MVA CS/ME-TRAP/AMA1|Other: Controlled Human Malaria Infection Administered by Mosquito Bite	The effectiveness of ChAd63-MVA ME-TRAP combined with ChAd63-CS and ChAd63-MVA AMA1 at preventing malaria infection.|Safety and immunogenicity of ChAd63-MVA ME-TRAP, ChAd63-MVA CS, ChAd63-MVA AMA1.	University of Oxford	18 Years to 45 Years (Adult)	48	Other	Allocation: Randomized|Intervention Model: Parallel Assignment|Masking: Single (Outcomes Assessor)|Primary Purpose: Basic Science	VAC052	January 2013	October 2013	October 2013	November 30, 2012		November 11, 2013	Wellcome Trust CRF, Southampton General Hospital, Southampton, Hampshire, United Kingdom|Centre for Clinical Vaccinology and Tropical Medicine, Oxford, Oxfordshire, United Kingdom|Infection and Immunity Section, Imperial College of Science, Technology and Medicine, London, United Kingdom		https://ClinicalTrials.gov/show/NCT01739036
180	NCT01365598	Evaluation of the Gametocytocidal Efficacy and Safety of Primaquine in Uncomplicated Falciparum Malaria in Uganda		Completed	No Results Available	Falciparum Malaria	Drug: Primaquine	Mean number of days to gametocyte clearance (gametocyte clearance time, GCT)|Mean (+/- SD) maximal fall in Hb (g/dL) from enrollment to day 28 of follow-up|Mean (+/- SD) area under the curve of gametocyte density per day during 14 days of follow-up|Requirement for blood transfusion|Follow-up day of Hb nadir|Incidence of serious adverse events by sign, symptom, laboratory parameter and relationshi…	London School of Hygiene and Tropical Medicine|Wellcome Trust	1 Year to 10 Years (Child)	468	Other	Allocation: Randomized|Intervention Model: Parallel Assignment|Masking: Triple (Participant, Care Provider, Outcomes Assessor)|Primary Purpose: Prevention	PQPF912	December 2011	March 2013	May 2013	June 3, 2011		June 12, 2013	Walukuba Health Centre IV, Jinja, Eastern Region, Uganda		https://ClinicalTrials.gov/show/NCT01365598
181	NCT02044198	A Phase I/IIa Study of the Safety, Immunogenicity and Efficacy of FMP2.1/AS01B, an Asexual Blood-Stage Vaccine for Plasmodium Falciparum Malaria		Completed	No Results Available	Plasmodium Falciparum Malaria	Biological: FMP2.1/AS01B	PCR-derived parasite multiplication rate (PMR)	University of Oxford|The PATH Malaria Vaccine Initiative (MVI)|National Institute for Health Research, United Kingdom	18 Years to 45 Years (Adult)	30	Other	Allocation: Non-Randomized|Intervention Model: Parallel Assignment|Masking: Single (Outcomes Assessor)|Primary Purpose: Basic Science	VAC054|2013-004098-28	March 2014	December 2014	December 2014	January 23, 2014		January 9, 2015	NIHR Wellcome Trust Clinical Research Facility, University Hospital Southampton, Southampton, Hampshire, United Kingdom|Centre for Clinical Vaccinology and Tropical Medicine, University of Oxford, Oxford, Oxfordshire, United Kingdom|NIHR Wellcome Trust Clinical Research Facility (NIHR WTCRF), Hammersmith Hospital, London, United Kingdom		https://ClinicalTrials.gov/show/NCT02044198
182	NCT03580824	A Study to Determine if a New Malaria Vaccine is Safe and Induces Immunity Among Kenyan Adults, Young Children and Infants		Completed	No Results Available	Malaria,Falciparum	Biological: R21 in Matrix- M adjuvant vaccine	To evaluate the safety and tolerability of R21 with adjuvant Matrix-M in healthy adults then children and finally infants.|To assess the cellular and humoral immunogenicity of R21 in humans with adjuvant Matrix- M in healthy adults, children and infants.	University of Oxford|Kenya Medical Research Institute|European and Developing Countries Clinical Trials Partnership (EDCTP)	5 Months to 45 Years (Child, Adult)	91	Other	Allocation: Non-Randomized|Intervention Model: Parallel Assignment|Masking: None (Open Label)|Primary Purpose: Treatment	VAC073	April 30, 2019	June 14, 2022	June 14, 2022	July 9, 2018		August 22, 2022	KEMRI/Wellcome Trust Programme, Centre for Geographic Medicine Research - Coast, Kilifi, Kenya		https://ClinicalTrials.gov/show/NCT03580824
183	NCT01906788	The Optimal Timing Of Primaquine To Prevent Malaria Transmission After Artemisinin-Combination Therapy		Unknown status	No Results Available	Malaria Transmission	Drug: Artemether Lumefantrine|Drug: Artemether Lumefantrine 6 dose regimen & single dose of Primaquine on day 0|Drug: Artemether Lumefantrine 6 dose regimen and single dose Primaquine on day 2	Gametocyte prevalence and density by microscopy and QT-NASBA|Haemoglobin level	Kilimanjaro Clinical Research Institute|London School of Hygiene and Tropical Medicine|Ifakara Health Institute	3 Years to 17 Years (Child)	250	Other	Allocation: Randomized|Intervention Model: Single Group Assignment|Masking: None (Open Label)	PRIMAQUINE STUDY	May 2013	October 2013	October 2013	July 24, 2013		July 24, 2013	Bagamoyo Research and Training Centre, Bagamoyo, Tanzania		https://ClinicalTrials.gov/show/NCT01906788
184	NCT01213966	Efficacy, Tolerability, PK of OZ439 in Adults With Acute, Uncomplicated P.Falciparum or Vivax Malaria Mono-infection		Completed	Has Results	Malaria, Falciparum|Malaria, Vivax	Drug: OZ439	Derived Parasite Reduction Rate at 24 Hours (PPR24)	Medicines for Malaria Venture|Mahidol University	18 Years to 60 Years (Adult)	82	Other	Allocation: Non-Randomized|Intervention Model: Single Group Assignment|Masking: None (Open Label)|Primary Purpose: Treatment	MMV_OZ439_10_002	October 2010	May 2012	May 2012	October 4, 2010	November 18, 2014	December 3, 2014			https://ClinicalTrials.gov/show/NCT01213966
185	NCT02524444	A Comparative Study of Mefloquine and S-P as Prophylaxis Against Malaria in Pregnant HIV + Patients		Completed	No Results Available	Malaria in Pregnant HIV + Patients	Drug: Mefloquine|Drug: Sulphadoxine-Pyrimethamine	Level of malaria parasitemia in HIV positive women at delivery after administration of Mefloquine or sulphadoxine-pyrimethamine as prophylaxis for malaria in pregnancy	ORIYOMI OMOTOYOSI AKINYOTU|University of Ibadan	18 Years to 45 Years (Adult)	142	Other	Allocation: Randomized|Intervention Model: Parallel Assignment|Masking: Single (Outcomes Assessor)|Primary Purpose: Prevention	FDAAA	September 2015	August 2016	August 2016	August 14, 2015		December 11, 2017	University College Hospital, Ibadan, OYO State, Nigeria		https://ClinicalTrials.gov/show/NCT02524444
186	NCT02647489	Safety and Immunogenicity of the Placental Malaria Vaccine Candidate PAMVAC Variously Adjuvanted	PAMVAC	Completed	No Results Available	Malaria, Antepartum	Biological: PAMVAC|Biological: Alhydrogel|Biological: GLA-SE|Biological: GLA-LSQ|Other: Placebo	Number and grade of adverse events (Grade 1-3 and serious adverse events) possibly, likely and definitely related to vaccination|Area under the curve of anti-PAMVAC IgG concentration	University Hospital Tuebingen|University of Copenhagen|Université d'Abomey-Calavi|European Malaria Vaccine Initiative|Institut de Recherche pour le Developpement|Expres2ion Biotechnologies APS	18 Years to 45 Years (Adult)	66	Other	Allocation: Randomized|Intervention Model: Factorial Assignment|Masking: Quadruple (Participant, Care Provider, Investigator, Outcomes Assessor)|Primary Purpose: Prevention	PAMVAC1_15	May 2016	November 10, 2017	November 10, 2017	January 6, 2016		June 26, 2018	Institut de Recherche Clinique du Benin (IRCB), Abomey-Calavi, Benin		https://ClinicalTrials.gov/show/NCT02647489
187	NCT03453840	Extended Duration Artemether-lumefantrine Treatment for Malaria in Children	EXALT	Completed	No Results Available	Uncomplicated Plasmodium Falciparum Malaria	Drug: Artemether-lumefantrine	Area under the plasma concentration versus time curve (AUC) for all drug analytes|Recurrent malaria following treatment by day 42 (recrudescence or new infection)|Safety of 5-day vs 3-day AL regimens evaluated via graded toxicity|Prevalence of gametocytemia following treatment in 3-day vs 5-day AL regimens determined by thick blood smears|Weight-for-age (WFA) associations with PK|Height-for-age (…	University of California, San Francisco|Eunice Kennedy Shriver National Institute of Child Health and Human Development (NICHD)|Yale University|Infectious Diseases Research Collaboration, Uganda	6 Months to 10 Years (Child)	305	Other|NIH	Allocation: Randomized|Intervention Model: Parallel Assignment|Masking: None (Open Label)|Primary Purpose: Treatment	17-22578|2R01HD068174-06A1	February 19, 2018	August 31, 2021	August 31, 2021	March 5, 2018		October 21, 2022	MGH campus, Busia, Uganda|IDRC- Tororo Research Clinic and Tororo District Hospital, Tororo, Uganda	Study Protocol and Statistical Analysis Plan, https://ClinicalTrials.gov/ProvidedDocs/40/NCT03453840/Prot_SAP_002.pdf|"Informed Consent Form: Informed Consent Forms", https://ClinicalTrials.gov/ProvidedDocs/40/NCT03453840/ICF_003.pdf|"Informed Consent Form: Assent and consent for future use of specimen", https://ClinicalTrials.gov/ProvidedDocs/40/NCT03453840/ICF_004.pdf	https://ClinicalTrials.gov/show/NCT03453840
188	NCT02692963	Safety and Protective Efficacy of BCG Vaccination Against Controlled Human Malaria Infection	BCG-EHMI	Completed	No Results Available	Malaria|Plasmodium Falciparum	Biological: BCG vaccination	Frequency and magnitude of adverse events|Time to blood stage parasitemia detectable by qPCR|Changes in cellular (innate and adaptive) immune responses|Changes in plasma cytokine levels	Radboud University Medical Center	18 Years to 35 Years (Adult)	20	Other	Allocation: Randomized|Intervention Model: Parallel Assignment|Masking: Single (Outcomes Assessor)|Primary Purpose: Basic Science	BCG-EHMI|2015-005735-40|NL56222.091.15	April 2016	October 2016	February 2017	February 26, 2016		April 20, 2017	Radboud university medical center, Nijmegen, Netherlands		https://ClinicalTrials.gov/show/NCT02692963
189	NCT02118090	Assessment of Plasmodium Vivax Chloroquine Resistance in Cambodia:	CRePViCam	Completed	No Results Available	Vivax Malaria	Drug: Chloroquine sulfate|Drug: DHA-PP	Number of patients with P. vivax CQ resistant parasite|Number of isolates characterized by whole genome sequencing and multiple Single Nucleotide Polymorphisms Bar Code	Institut Pasteur, Cambodia|National Institute of Allergy and Infectious Diseases (NIAID)	15 Years and older (Child, Adult, Older Adult)	73	Other|NIH	Allocation: Randomized|Intervention Model: Parallel Assignment|Masking: None (Open Label)|Primary Purpose: Treatment	IPC_Pv_CQR_RTK|R01AI103228	May 2014	December 2014	March 2015	April 21, 2014		March 24, 2015	Provincial Hospital, Ban Lung, Rattanakiri, Cambodia		https://ClinicalTrials.gov/show/NCT02118090
190	NCT02110784	Eurartesim® in Patients With Imported Uncomplicated Plasmodium Vivax Malaria		Terminated	No Results Available	Malaria, Vivax	Drug: Eurartesim tablets	Uncorrected adequate clinical and parasitological response (ACPR)|Proportion of aparasitaemic patients|Proportion of afebrile patients|uncorrected ACPR|Number of Patients with Serious and Non-Serious Adverse Events	Alfasigma S.p.A.	18 Years and older (Adult, Older Adult)	27	Industry	Allocation: N/A|Intervention Model: Single Group Assignment|Masking: None (Open Label)|Primary Purpose: Treatment	ST3073-ST3074-DM13-001|2013-003763-56	June 18, 2014	November 23, 2016	April 30, 2017	April 10, 2014		September 17, 2018	Hôpital St André-CHU, Médecine interne et Maladies tropicales, Bordeaux Cedex, France|Medizinische Klinik mit Schwerpunkt Infektiologie, Charite/Campus Virchow-Klinikum, Berlin, Germany|Department of Infectious Diseases & Tropical Medicine, University of Munich, Munich, Germany|15. The Center for Geographic Medicine and Tropical Diseases, Department of Medicine C - The Chaim Sheba Medical Center,…		https://ClinicalTrials.gov/show/NCT02110784
191	NCT01669512	Adjuvanting Viral Vectored Malaria Vaccines With Matrix M		Completed	No Results Available	Malaria|Matrix M	Biological: Control Regimen|Biological: Low Dose Matrix M Regimen|Biological: Standard Dose Matrix M Regimen	To assess the safety of ChAd63 ME-TRAP / MVA ME-TRAP heterologous prime boost vaccination adjuvanted with Matrix M™|Assess the effects of Matrix M™ on the immunogenicity of ChAd63 ME-TRAP / MVA ME-TRAP heterologous prime boost vaccination	University of Oxford	18 Years to 50 Years (Adult)	23	Other	Allocation: Non-Randomized|Intervention Model: Parallel Assignment|Masking: None (Open Label)|Primary Purpose: Prevention	VAC048	August 2012	December 2014	December 2014	August 21, 2012		January 7, 2015	Centre for Clinical Vaccinology and Tropical Medicine, Oxford, Oxfordshire, United Kingdom		https://ClinicalTrials.gov/show/NCT01669512
192	NCT01594931	Phase II Dose-ranging Study of Pyronaridine/Artesunate in Adults Patients With Plasmodium Falciparum Malaria		Completed	Has Results	Plasmodium Falciparum Malaria	Drug: pyronaridine/artesunate	PCR-Corrected ACPR at Day 28|PCR-Corrected ACPR at Day 14|Parasite Clearance Time|Fever Clearance Time|Parasite Clearance|Fever Clearance|Adverse Events (AEs)	Medicines for Malaria Venture|Shin Poong Pharmaceutical Co. Ltd.	15 Years to 60 Years (Child, Adult)	477	Other|Industry	Allocation: Randomized|Intervention Model: Parallel Assignment|Masking: Triple (Participant, Care Provider, Investigator)|Primary Purpose: Treatment	SP-C-002-05	July 2005	March 2006	April 2006	May 9, 2012	September 17, 2021	November 2, 2021	Pailin General Hospital, Pailin, Cambodia|Farafenni Field Station, c/o MRC Laboratories, Farafenni, Gambia|Bethesday Hospital, Tomohon, North Sulawesi, Indonesia|Centre de santé du roi Baudoin, Guediawaye, Senegal|Faculty of Tropical Medicine, Mahidol University, Bangkok, Thailand|MSF Epicentre, Mbarara, Uganda		https://ClinicalTrials.gov/show/NCT01594931
193	NCT01144702	Effectiveness of the Association Artesunate and Mefloquine in the Treatment of Malaria by Plasmodium Falciparum		Completed	No Results Available	Falciparum Malaria	Drug: artesunate & mefloquine combination	treatment failure|Description of adverse events	Oswaldo Cruz Foundation|Pan American Health Organization|Ministry of Health, Brazil|University of Sao Paulo	6 Months to 70 Years (Child, Adult, Older Adult)	163	Other	Allocation: N/A|Intervention Model: Single Group Assignment|Masking: None (Open Label)|Primary Purpose: Treatment	001/ASMQ/JURUA/2009	November 2010	April 2013	July 2014	June 15, 2010		May 19, 2015	Oswaldo Cruz Foundation, Rio de Janeiro, Brazil|Institute of Biomedical Sciences, University of Sao Paulo, São Paulo, Brazil		https://ClinicalTrials.gov/show/NCT01144702
194	NCT01666925	Efficacy of Malaria Vaccines in Kenyan Adults		Completed	No Results Available	Malaria	Biological: ChAd63 ME-TRAP / MVA ME-TRAP prime-boost immunisation|Biological: Rabies vaccine	Vaccine Efficacy|Vaccine immunogenicity|Reactogenicity	University of Oxford|European and Developing Countries Clinical Trials Partnership (EDCTP)	18 Years to 50 Years (Adult)	120	Other	Allocation: Randomized|Intervention Model: Parallel Assignment|Masking: Single (Participant)|Primary Purpose: Prevention	VAC046	March 2012	August 2012	August 2012	August 16, 2012		December 12, 2013	KEMRI/Wellcome Trust Programme, Centre for Geographic Medicine Research - Coast, Kilifi, Kenya		https://ClinicalTrials.gov/show/NCT01666925
195	NCT02573857	A Study to Characterise the Antimalarial and Transmission Blocking Activity of a Single Dose of DSM265 or OZ439 in Healthy Subjects With Induced Blood Stage Plasmodium Falciparum or Plasmodium Vivax Infection	DSMOZ-2	Terminated	Has Results	Malaria	Drug: DSM265|Drug: OZ439	Efficacy (PRR) of DSM265 or OZ439|Efficacy of OZ439 on P. Vivax|Safety of DSM265 or OZ439 - Number of Adverse Events|Gametocytemia Clearance With DSM265|P. Vivax Transmission|Parasite Density (Parasite/ml) Assessed by qPCR|Drug Concentration (PK) (ng/ml)	Medicines for Malaria Venture|Clinical Network Services (CNS) Pty Ltd|Q-Pharm Pty Limited|Queensland Institute of Medical Research	18 Years to 55 Years (Adult)	16	Other|Industry	Allocation: Non-Randomized|Intervention Model: Single Group Assignment|Masking: None (Open Label)|Primary Purpose: Treatment	QP15C11	October 2015	May 2016	May 2016	October 12, 2015	June 5, 2020	June 5, 2020	Q-Pharm Clinics, Herston, Queensland, Australia		https://ClinicalTrials.gov/show/NCT02573857
196	NCT01236612	Experimental Human Malaria Infection After Immunization With Plasmodium Falciparum Sporozoites Under Chloroquine Prophylaxis	EHMI9	Completed	No Results Available	Plasmodium Falciparum Malaria	Drug: Chloroquine prophylaxis|Biological: Immunization|Biological: Plasmodium falciparum Bloodstage challenge|Biological: Plasmodium falciparum mosquito challenge|Drug: Malarone treatment	Duration of prepatent period as measured by microscopy|Parasitemia and kinetics of parasitemia as measured by PCR|Frequency of signs or symptoms in study groups|Antibody production in groups 1, 2, 3 and 4|Cellular immune response in groups 1, 2, 3 and 4|Cytokine profile in groups 1, 2, 3 and 4	Radboud University Medical Center	18 Years to 35 Years (Adult)	25	Other	Allocation: Randomized|Intervention Model: Parallel Assignment|Masking: Single (Outcomes Assessor)|Primary Purpose: Basic Science	EHMI9	April 2011	June 2012	June 2012	November 7, 2010		January 22, 2014	Radboud University Nijmegen Medical Centre, Nijmegen, Netherlands		https://ClinicalTrials.gov/show/NCT01236612
197	NCT02043652	Plasmodium Vivax Efficacy Trial in Cruzeiro do Sul, Acre, Brazil		Completed	Has Results	Malaria	Drug: Chloroquine|Drug: Primaquine	Number of Patients With Adequate Clearance of Parasites and Symptoms|Number of Patients Reporting Relapses	Centers for Disease Control and Prevention	5 Years to 70 Years (Child, Adult, Older Adult)	119	U.S. Fed	Allocation: N/A|Intervention Model: Single Group Assignment|Masking: None (Open Label)|Primary Purpose: Treatment	CDC-CGH-6371	February 2014	December 2014	December 2014	January 23, 2014	February 7, 2018	February 7, 2018	Hospital do Jurua, Cruzeiro do Sul, Brazil		https://ClinicalTrials.gov/show/NCT02043652
198	NCT01442168	Sevuparin/DF02 as an Adjunctive Therapy in Subjects Affected With Uncomplicated Falciparum Malaria		Terminated	No Results Available	Malaria, Falciparum	Drug: Sevuparin sodium + atovaquone/proquanil|Drug: atovaquone/proquanil	Dose limiting toxicities according to specified criteria|Area under the curve of late stage peripheral blood parasitemia over time (Part 2).	Modus Therapeutics AB|University of Oxford	18 Years to 65 Years (Adult, Older Adult)	53	Industry|Other	Allocation: Randomized|Intervention Model: Parallel Assignment|Masking: None (Open Label)|Primary Purpose: Treatment	Sevuparin/DF02_TSM02	September 2011	September 2013	January 2014	September 28, 2011		August 19, 2014	Mae Ramat Hospital, Mae Ramat, Tak province, Thailand|Maesot General hospital, Mae Sot, Tak Province, Thailand|Hospital for Tropical Diseases, Bangkok, Thailand		https://ClinicalTrials.gov/show/NCT01442168
199	NCT02001428	Malaria in Early Life Study		Completed	No Results Available	Plasmodium Falciparum Malaria|Plasmodium Vivax Malaria	Drug: dihydroartemisinin-piperaquine	The incidence of clinical malaria in the first year of life|Proportion of infant with recurrent parasitaemia due to any species at day 42 after treatment with DHP.	Gadjah Mada University|Timika Research Facility, Indonesia|Eijkman Institute for Molecular Biology|Menzies School of Health Research	1 Day to 1 Year (Child)	757	Other	Allocation: Randomized|Intervention Model: Parallel Assignment|Masking: None (Open Label)|Primary Purpose: Treatment	WT099875_Malaria in Early Life	July 21, 2014	March 31, 2016	May 17, 2017	December 4, 2013		August 2, 2018	Timika Research Facility, Timika, Papua, Indonesia		https://ClinicalTrials.gov/show/NCT02001428
200	NCT01658696	Efficacy of Candidate Malaria Vaccines in Senegalese Adults		Completed	No Results Available	Malaria	Biological: ChAd63 ME-TRAP and MVA ME-TRAP|Biological: Rabies vaccine	Vaccine Efficacy|Vaccine immunogenicity|Safety	University of Oxford|European and Developing Countries Clinical Trials Partnership (EDCTP)	18 Years to 50 Years (Adult)	120	Other	Allocation: Randomized|Intervention Model: Parallel Assignment|Masking: Double (Participant, Care Provider)|Primary Purpose: Prevention	VAC047	August 2012	February 2013	February 2013	August 7, 2012		December 12, 2013	University Cheikh Anta Diop (UCAD), Dakar, Senegal		https://ClinicalTrials.gov/show/NCT01658696
201	NCT02612545	Efficacy, Safety, and Tolerability of Dihydroartemisinin-piperaquine + Mefloquine Compared to Dihydroartemisinin-piperaquine or Artesunate-mefloquine in Patients With Uncomplicated Falciparum Malaria in Cambodia		Completed	No Results Available	Acute Falciparum Malaria	Drug: Dihydroartemisinin-piperaquine (DHA-PPQ)|Drug: Mefloquine (MQ)	Compare the efficacy of TACT versus ACT, as defined by an adequate clinical and parasitological response (ACPR), defined as: absence of parasitemia on Day 42 (detected by blood smear, not PCR), irrespective of tympanic temperature, in subjects w...|Compare parasite and fever clearance rates/times following TACT versus ACT|Compare the safety and tolerability of TACT versus ACT|Compare ECG QTc prol…	National Institute of Allergy and Infectious Diseases (NIAID)|National Institutes of Health Clinical Center (CC)	2 Years to 65 Years (Child, Adult, Older Adult)	216	NIH	Allocation: Randomized|Intervention Model: Parallel Assignment|Masking: None (Open Label)|Primary Purpose: Treatment	999916023|16-I-N023	November 20, 2015	October 12, 2018	October 8, 2019	November 24, 2015		October 10, 2019	National Center for Parasitology, Entomology, and Malaria Controk, Ministry of H, Phnom Penh, Cambodia		https://ClinicalTrials.gov/show/NCT02612545
202	NCT01872702	Targeted Chemo-elimination (TCE) of Malaria	TME	Completed	No Results Available	Plasmodium Falciparum Malaria	Drug: malaria elimination using DP and low-dose primaquine	prevalence of falciparum malaria measured by qPCR (quantitative real time polymerase chain reaction), 12 months after the first administration of treatment with dihydroartemisinin-piperaquine and primaquine. (1017-13 and 23-15)|prevalence of falciparum malaria measured by qPCR (quantitative real time polymerase chain reaction), 12 months after the first administration of targeted malaria eliminat…	University of Oxford|Mahidol Oxford Tropical Medicine Research Unit|National Centre for Parasitology, Entomology and Malaria Control, Cambodia|FHI 360|Oxford University Clinical Research Unit, Vietnam|National Malaria Control Program, Vietnam|Myanmar Oxford Clinical Research Unit|National Malaria Control Program, Myanmar|Lao-Oxford-Mahosot Hospital Wellcome Trust Research Unit|Shoklo Malaria Rese…	6 Months and older (Child, Adult, Older Adult)	8000	Other	Allocation: Randomized|Intervention Model: Parallel Assignment|Masking: None (Open Label)|Primary Purpose: Treatment	BAKMAL1305	April 2013	July 2017	July 2017	June 7, 2013		August 28, 2020	Pailin, Pailin, Cambodia|Savannakhet, Savannakhet, Lao People's Democratic Republic|Mahidol Oxford Clincal Research Unit, Myanmar, Rangoon, Myanmar|Shoklo Malaria Research Unit, Mae Sot, Tak, Thailand|Oxford University Clinical Research Unit - Vietnam, Ho Chi Minh city, Vietnam		https://ClinicalTrials.gov/show/NCT01872702
203	NCT03773536	Efficacy and Safety of Artesunate + Amodiaquine With SLD of Primaquine for Treatment of Falciparum Malaria in Zanzibar	AcoV	Completed	No Results Available	Plasmodium Falciparum Malaria	Drug: Artesunate-amodiaquine given with single low dose primaquine	PCR corrected cure rates for assessing efficacy of artesunate + amodiaquine given together with a single low dose primaquine in the treatment of uncomplicated Plasmodium falciparum infection|Safety of artesunate + amodiaquine and primaquine: Incidence of adverse events	Professor Anders Björkman|Ministry of Health and Social Welfare, Zanzibar|Zanzibar Malaria Elimination Programme|Uppsala University|Karolinska Institutet	3 Months and older (Child, Adult, Older Adult)	146	Other	Allocation: N/A|Intervention Model: Single Group Assignment|Masking: None (Open Label)|Primary Purpose: Treatment	Aco V	May 9, 2017	September 25, 2017	September 25, 2017	December 12, 2018		December 12, 2018	Micheweni, Bububu Jesheni, and Uzini, Zanzibar, Tanzania	Study Protocol, Statistical Analysis Plan, and Informed Consent Form, https://ClinicalTrials.gov/ProvidedDocs/36/NCT03773536/Prot_SAP_ICF_000.pdf	https://ClinicalTrials.gov/show/NCT03773536
204	NCT02389439	Efficacy and Safety of Pyronaridine-artesunate for the Treatment in Uncomplicated Falciparum Malaria		Completed	No Results Available	Malaria, Falciparum	Drug: Pyronaridine-artesunate	result of PCR|hepatic biological values|eosinophil count|K13 and pfmdr1 of P falciparum resistance|numbers of patients with a positive malaria slide 72 hours after treatment initiation|fever clearance time|Number of patient with reinfection and recrudescences|PCR uncorrected ACPR|PCR corrected ACPR|Gametocyte carriage rates|gametocyte clearance times	University of Oxford|NCHADS - Ministry of Health of Cambodia	7 Years and older (Child, Adult, Older Adult)	123	Other	Allocation: N/A|Intervention Model: Single Group Assignment|Masking: None (Open Label)|Primary Purpose: Treatment	Cambodia1	March 1, 2015	December 1, 2015	June 1, 2016	March 17, 2015		September 20, 2018	Tasanh Health Centre, Battambang, Battambang, Cambodia|Referral hospital (Pailin), Pailin, Cambodia|Promoy Health Centre (Pursat), Pursat), Cambodia		https://ClinicalTrials.gov/show/NCT02389439
205	NCT03768908	Efficacy of Artesunate + Amodiaquine Versus Artemether-lumefantrine for Falciparum Malaria in Zanzibar, 2005	ACOII	Completed	No Results Available	Plasmodium Falciparum Malaria	Drug: Artemether-lumefantrine|Drug: Artesunate + Amodiaquine	PCR adjusted parasitological cure rates by day 42|The clinical and parasitological response outcome (i.e. cure rates) on days 14, day 28 and 42.	Professor Anders Björkman|Zanzibar Malaria Control Programme|Karolinska Institutet	up to 60 Months (Child)	359	Other	Allocation: Randomized|Masking: None (Open Label)|Primary Purpose: Treatment	ACO II	January 5, 2005	July 11, 2005	July 11, 2005	December 7, 2018		December 7, 2018			https://ClinicalTrials.gov/show/NCT03768908
206	NCT01213433	Amodiaquine+Artesunate for Uncomplicated Malaria Treatment	ASAQ-MAL	Completed	No Results Available	Uncomplicated Malaria	Drug: Artesunate-Amodiaquine	Treatment failure at day 28	Centre Muraz|Institute of Tropical Medicine, Belgium	6 Months and older (Child, Adult, Older Adult)	150	Other	Allocation: N/A|Intervention Model: Single Group Assignment|Masking: None (Open Label)|Primary Purpose: Treatment	016-2010	October 2010	November 2010	April 2011	October 4, 2010		July 31, 2015	CRUN, Nanoro, Boulkiemdé, Burkina Faso		https://ClinicalTrials.gov/show/NCT01213433
207	NCT01465048	Optimisation of Controlled Human Malaria Infection Using Sporozoites Administered by Needle and Syringe		Completed	Has Results	Malaria|Plasmodium Falciparum	Biological: Plasmodium falciparum sporozoites 2sites|Biological: Plasmodium falciparum sporozoites 1 site|Biological: Plasmodium falciparum sporozoites 1site	Number of Participants Infected|Frequency, Incidence and Nature of Adverse Events and Serious Adverse Events Arising.|Dynamics of Plasmodium Falciparum Parasite Growth Following PfSPZ Challenge Administered in Various Regimens	University of Oxford|Sanaria Inc.	18 Years to 45 Years (Adult)	18	Other|Industry	Allocation: Non-Randomized|Intervention Model: Parallel Assignment|Masking: None (Open Label)	VAC049	October 2011	February 2012	February 2013	November 4, 2011	May 28, 2013	June 24, 2013	Centre for Clinical Vaccinology and Tropical Medicine, University of Oxford, Churchill Hospital, Oxford, United Kingdom		https://ClinicalTrials.gov/show/NCT01465048
208	NCT03952650	Sanaria PfSPZ Challenge With Pyrimethamine or Chloroquine Chemoprophylaxis Vaccination (PfSPZ-CVac Approach): A Randomized Double Blind Placebo Controlled Phase I/II Trial to Determine Safety and Protective Efficacy Against Natural Plasmodium Falcipa...		Completed	Has Results	Malaria	Drug: Chloroquine Phosphate|Biological: PfSPZ Challenge|Drug: Pyrimethamine|Drug: Coartem|Drug: ibuprofen	Number of Participants With Positive Sensitive Blood Smear (sBS)|Number of Participants With Local and Systemic Grade 3 Adverse Events (AEs) and Serious Adverse Events (SAEs)|Number of Participants With Local and Systemic Adverse Events (AEs) and Serious Adverse Events (SAEs)	National Institute of Allergy and Infectious Diseases (NIAID)|National Institutes of Health Clinical Center (CC)	18 Years to 50 Years (Adult)	252	NIH	Allocation: Randomized|Intervention Model: Sequential Assignment|Masking: Double (Participant, Investigator)|Primary Purpose: Other	999919099|19-I-N099	May 23, 2019	February 10, 2021	February 10, 2021	May 16, 2019	July 12, 2022	July 12, 2022	Malaria Vaccine Center STTB/MRTC, Bamako, Mali	Study Protocol and Statistical Analysis Plan, https://ClinicalTrials.gov/ProvidedDocs/50/NCT03952650/Prot_SAP_000.pdf	https://ClinicalTrials.gov/show/NCT03952650
209	NCT03431714	Efficacy and Safety of ASAQ and PD for the Treatment of Uncomplicated Falciparum Malaria in Mainland Tanzania	GF-TES-2017	Completed	No Results Available	Uncomplicated Falciparum Malaria	Drug: Artesunate amodiaquine	Adequate clinical response|PCR corrected responses	National Institute for Medical Research, Tanzania|Muhimbili University of Health and Allied Sciences|World Health Organization	6 Months to 10 Years (Child)	333	Other	Allocation: N/A|Intervention Model: Single Group Assignment|Masking: None (Open Label)|Primary Purpose: Treatment	NIMR-Tanzania	July 14, 2017	December 8, 2017	December 8, 2017	February 13, 2018		February 13, 2018	National Institute for Medical Research, Tanga, Tanzania		https://ClinicalTrials.gov/show/NCT03431714
210	NCT02348788	Artemether-lumefantrine vs Chloroquine for Uncomplicated P. Vivax Malaria in Malaysia	PRIMAL	Unknown status	No Results Available	Plasmodium Vivax Malaria Without Complication	Drug: Artemether-lumefantrine + Primaquine|Drug: Chloroquine + Primaquine	Parasite clearance at 48 hours|Parasite clearance time in hours|Parasite clearance at day 1 and day 3|Treatment outcome|Risk of anaemia|Fractional fall in haemoglobin at day 3|Haemoglobin nadir|Risk of P. vivax gametocyte carriage during follow up|Risk of adverse events|Length of hospital inpatient stay	Menzies School of Health Research|Ministry of Health, Malaysia	1 Year and older (Child, Adult, Older Adult)	98	Other	Allocation: Randomized|Intervention Model: Parallel Assignment|Masking: None (Open Label)|Primary Purpose: Treatment	NMRR91391379918375	January 2015	December 2017	December 2017	January 28, 2015		February 1, 2017	Kota Marudu District Hospital, Kota Marudu, Sabah, Malaysia|Kudat District Hospital, Kudat, Sabah, Malaysia|Pitas District Hospital, Pitas, Sabah, Malaysia		https://ClinicalTrials.gov/show/NCT02348788
211	NCT02083380	Phase II Efficacy Study of Artefenomel & Piperaquine in Adults & Children With P. Falciparum Malaria.		Completed	Has Results	Uncomplicated Plasmodium Falciparum Malaria	Drug: Artefenomel 800mg: piperaquine 640mg|Drug: Artefenomel 800mg: piperaquine 960mg|Drug: Artefenomel 800mg: piperaquine 1440mg	PCR-adjusted ACPR at Day 28 in the PP Population (All Patients)|PCR-adjusted ACPR at Day 28 in the PP Population: Asia (All Ages)|PCR-adjusted ACPR at Day 28 in the PP Population: Africa (All Ages)|PCR-adjusted ACPR at Day 28 in the PP Population: Africa (> Than 5 Years)|PCR-adjusted ACPR at Day 28 in the PP Population: Africa (< = 5 Years)|PCR-adjusted ACPR at Day 28 in the PP Population: Africa…	Medicines for Malaria Venture	6 Months to 70 Years (Child, Adult, Older Adult)	448	Other	Allocation: Randomized|Intervention Model: Parallel Assignment|Masking: Quadruple (Participant, Care Provider, Investigator, Outcomes Assessor)|Primary Purpose: Treatment	MMV_OZ439_13_003	July 2014	October 2015	November 2015	March 11, 2014	January 30, 2017	March 10, 2017	Centre D'Étude Et de Recherchesur Le Paludisme Associé À La Grossesse Et À L'Enfance (Cerpage) Cerpage, Cotonou, Benin|Centre National de Recherche et de Formation sur le paludisme (CNRFP) Ouagadougou, Kadiogo, Ouagadougou, Burkina Faso|Clinical research Unit of Nanoro (CRUN)/CMA Saint Camille de Nanoro, 11 BP 218 Ouagadougou CMS 11, Ouagadougou, Burkina Faso|Kinshasa School of Public Health, Sch…		https://ClinicalTrials.gov/show/NCT02083380
212	NCT01288820	Study of ACTs Plus Primaquine for Uncomplicated Plasmodium Vivax Malaria	ACTPQ	Completed	No Results Available	Vivax Malaria	Drug: Dihydroartemisinin/piperaquine + primaquine|Drug: Artesunate-amodiaquine + primaquine	Assessment of cure rate of both arms AS-AQ + PQ and DHP+PQ|To assess the effects of drugs on parasite clearance and malaria associated symptoms	University of Oxford|Mahidol University|Indonesia-MoH	1 Year and older (Child, Adult, Older Adult)	331	Other	Allocation: Randomized|Intervention Model: Parallel Assignment|Masking: None (Open Label)|Primary Purpose: Treatment	BAKMAL1102	January 2011	April 2012	April 2012	February 2, 2011		August 29, 2013	Labuhan Batu Utara Regency Tanjung leidong village, North Sumatra, North Sumatera, Indonesia		https://ClinicalTrials.gov/show/NCT01288820
213	NCT01374126	Azithromycin Combination Therapy for the Treatment of Severe Malaria		Completed	No Results Available	Falciparum Malaria	Drug: Artesunate|Drug: Azithromycin + Artesunate	Safety and Tolerability (Number of Participants with Adverse Events)|Adequate Clinical and Parasitological Response (ACPR) on Days 28 and 42	Medical University of Vienna|International Centre for Diarrhoeal Disease Research, Bangladesh	8 Years to 65 Years (Child, Adult, Older Adult)	75	Other	Allocation: Randomized|Intervention Model: Parallel Assignment|Masking: None (Open Label)|Primary Purpose: Treatment	PR-11019	July 2011	November 2012	November 2012	June 15, 2011		August 23, 2013	MARIB, Bandarban, Bangladesh		https://ClinicalTrials.gov/show/NCT01374126
214	NCT01081847	Safety and Immunogenicity Study of Plasmodium Vivax CS Derived Synthetic Peptides Formulated in Two Adjuvants	Fase1B	Completed	No Results Available	Malaria, Vivax	Drug: Peptides (N,R&C) formulated in Montanide ISA 720|Drug: Peptides (N,R&C) formulated in Montanide ISA 51|Other: Placebo	Safety and Immunogenicity of Plasmodium vivax CS Derived Long Synthetic Peptides Adjuvanted with Montanide ISA 720 or Montanide ISA 51|Immunogenicity assessment|Adverse Events|Safety Laboratories|B-cell response|T-cell response evaluation|Cytokine Production Evaluation by ELISA|Cytokine Production by ELIspot	Malaria Vaccine and Drug Development Center|Centro médico Imbanaco|Asoclinic Inmunología Ltda.	18 Years to 45 Years (Adult)	40	Other|Industry	Allocation: Randomized|Intervention Model: Factorial Assignment|Masking: Quadruple (Participant, Care Provider, Investigator, Outcomes Assessor)	MVDC 2003-002	July 2005	March 2006	April 2006	March 5, 2010		March 8, 2010	Malaria Vaccine and Drug Testing Center, Cali, Valle, Colombia|Malaria Vaccine of Develepmente Center, Cali, Valle, Colombia		https://ClinicalTrials.gov/show/NCT01081847
215	NCT02942277	Safety and Immunogenicity of Pfs25M-EPA/AS01 and Pfs230D1M-EPA/AS01 Vaccines, Transmission Blocking Vaccines Against Plasmodium Falciparum, at Full and Fractional Dosing in Adults in Mali		Completed	Has Results	Malaria	Biological: Pfs25M-EPA|Biological: Pfs230D1M-EPA|Other: AS01|Biological: Engerix-B|Biological: Menactra|Other: Normal Saline|Drug: Coartem	Number of Participants With Local and Systemic Adverse Events in Year 1|Number of Participants With Local and Systemic Adverse Events in Year 2	National Institute of Allergy and Infectious Diseases (NIAID)|National Institutes of Health Clinical Center (CC)	18 Years to 52 Years (Adult)	301	NIH	Allocation: Randomized|Intervention Model: Parallel Assignment|Masking: Double (Participant, Investigator)|Primary Purpose: Prevention	999917006|17-I-N006	October 21, 2016	July 15, 2020	July 15, 2020	October 24, 2016	January 28, 2022	January 28, 2022	Bancoumana Malaria Vaccine Center, Bamako, Mali	Study Protocol and Statistical Analysis Plan, https://ClinicalTrials.gov/ProvidedDocs/77/NCT02942277/Prot_SAP_000.pdf	https://ClinicalTrials.gov/show/NCT02942277
216	NCT02627456	Safety, Immunogenicity, and Protective Efficacy of Radiation Attenuated Plasmodium Falciparum NF54 Sporozoites in Healthy African Adults in Mali		Completed	No Results Available	Malaria	Biological: PfSPZ Vaccine|Biological: PfSPZ Challenge Material|Drug: PBS and HSA Diluent|Other: Normal Saline|Drug: Coartem|Drug: ASAQ	Duration|Safety|Protective Efficacy (pilot phase)|Protective Efficacy (main phase)	National Institute of Allergy and Infectious Diseases (NIAID)|National Institutes of Health Clinical Center (CC)	18 Years to 50 Years (Adult)	409	NIH	Allocation: Randomized|Intervention Model: Parallel Assignment|Masking: Double (Participant, Investigator)|Primary Purpose: Prevention	999916004|16-I-N004	December 9, 2015	March 31, 2018	July 3, 2018	December 11, 2015		April 21, 2021	University of Bamako (USTTB/MRTC), Bamako, Mali		https://ClinicalTrials.gov/show/NCT02627456
217	NCT01082705	Assessing the Efficacy of Artemisinin Combination Therapies for Treatment of Uncomplicated Malaria Infection in Children		Completed	No Results Available	P. Falciparum Malaria	Drug: artemether-lumefantrine|Drug: Dihydroartemisinin-piperaquine	42-day polymerase chain reaction (PCR)-adjusted parasitological cure of P. falciparum parasitemia|Hematologic response to treatment measured as mean change in hemoglobin concentration from Day 0 to Day 42	Centers for Disease Control and Prevention	6 Months to 59 Months (Child)	323	U.S. Fed	Allocation: Randomized|Intervention Model: Parallel Assignment|Masking: None (Open Label)|Primary Purpose: Treatment	IMPACT TZ IV2010	April 2010	June 2011	June 2011	March 9, 2010		January 31, 2012	Miono Health Center, Bagamoyo, Tanzania		https://ClinicalTrials.gov/show/NCT01082705
218	NCT01258049	Superiority of ArTiMist Versus Quinine in Children With Severe Malaria		Completed	Has Results	Plasmodium Falciparum Malaria	Drug: Artemether Sublingual Spray|Drug: Quinine	Parasitological Success (MITT)|Parasitological Success (PP)|Parasite Clearance Time (PCT) [MITT Population]|PCT 90 [MITT Population]|PCT 50 [MITT Population]|PRR 24 [MITT Population]|PRR 12 [MITT Population]|Fever Clearance Time (FCT)|Complete Cure Rate|Early Treatment Failure|Late Clinical Failure|Late Parasitological Failure|Time to Return to Full Consciousness|Time to Return to Normal Per os S…	Proto Pharma Ltd	Child, Adult, Older Adult	151	Industry	Allocation: Randomized|Intervention Model: Parallel Assignment|Masking: None (Open Label)|Primary Purpose: Treatment	ART004	December 2010	August 2012	September 2012	December 10, 2010	February 28, 2014	February 28, 2014	Centre National de Recherche et de Formation sur le Paludisme (CNRFP), Ouagadougou, Burkina Faso|Navrongo Health Research Centre, Navrongo, Ghana|Rwinkwavu District Hospital, Rwinkwavu, Eastern Province, Rwanda		https://ClinicalTrials.gov/show/NCT01258049
219	NCT01619878	Efficacy, Safety and Pharmacokinetics of Artemether-lumefantrine Dispersible Tablet in the Treatment of Malaria in Infants < 5 kg		Completed	Has Results	Acute Uncomplicated Falciparum Malaria	Drug: Artemether-lumefantrine (COA566)	Polymerase Chain Reaction (PCR) Corrected 28 Day Parasitological Cure Rate|Polymerase Chain Reaction (PCR) Corrected Parasitological Cure Rate at Day 14 and 42|Number of Participants With Parasitological Uncorrected Cure Rate at Day 3, 7, 14, 28 and 42|Percent Change of Parasite Count From Baseline at 24 Hours|Number of Participants With Parasitaemia at 48 Hours After Treatment Initiation Greater…	Novartis Pharmaceuticals|Medicines for Malaria Venture|Novartis	Child, Adult, Older Adult	20	Industry|Other	Allocation: Non-Randomized|Intervention Model: Single Group Assignment|Masking: None (Open Label)|Primary Purpose: Treatment	CCOA566B2306|2011-005852-33|2011-005858-33	October 2012	July 2014	July 2014	June 14, 2012	June 17, 2015	June 17, 2015	Novartis Investigative Site, Cotonou, Benin|Novartis investigative site, Cotonou, Benin|Novartis Investigative Site, Burkina Faso, Burkina Faso|Novartis investigative site, Ouagadougou, Burkina Faso|Novartis investigative site, Kinshasa, Congo|Novartis investigative site, Calabar, Nigeria|Novartis investigative site, Lome, Togo		https://ClinicalTrials.gov/show/NCT01619878
220	NCT02151578	Home Management of Malaria and Pneumonia	HMM/P	Completed	No Results Available	Malaria|Pneumonia	Other: home/community case management	Number of death in children aged 6 to 59 months|- specific mortality preceded by acute febrile illness of children aged 6 to 59 months - severe malaria cases at community level	World Health Organization	6 Months to 59 Months (Child)	11500	Other	Allocation: Randomized|Intervention Model: Parallel Assignment|Masking: None (Open Label)|Primary Purpose: Treatment	HMMP001|A70210	January 2009	June 2012	September 2012	May 30, 2014		May 30, 2014	Groupe de Recherche Action en Sante (GRAS sarl), Ouagadougou, Kadiogo, Burkina Faso		https://ClinicalTrials.gov/show/NCT02151578
221	NCT01392014	Dihydroartemisinin-piperaquine and Primaquine for Uncomplicated Plasmodium Falciparum Cases	DHP+PQ	Completed	No Results Available	Malaria	Drug: dihydroartemisinin-piperaquine|Drug: dihydroartemisinin-piperaquine + primaquine	Development of sexual stages of P.falciparum|Clearance of asexual stages P.falciparum	Indonesia University	4 Years and older (Child, Adult, Older Adult)	374	Other	Allocation: Randomized|Intervention Model: Parallel Assignment|Masking: None (Open Label)|Primary Purpose: Prevention	45114	December 2008	March 2010	October 2010	July 12, 2011		July 12, 2011	Hanura Primary Health Center, Lampung, Sumatra, Indonesia		https://ClinicalTrials.gov/show/NCT01392014
222	NCT03143218	Seasonal Malaria Vaccination (RTS,S/AS01) and Seasonal Malaria Chemoprevention (SP/AQ)	RTSS-SMC	Completed	Has Results	Malaria,Falciparum|Children, Only	Biological: RABIPUR®|Biological: RTS,S/AS01|Drug: SMC with SP+AQ|Drug: SMC placebo	Incidence of Clinical Episodes of Malaria|Clinical Episodes of Uncomplicated Febrile Illness|Hospital Admissions With Malaria, Including Severe Malaria|Prevalence of Malaria Infection Not Severe Enough to Warrant a Clinic Visit|Prevalence of Malaria Parasitaemia, Including Gametocytaemia and the Prevalence of Moderate and Severe Anemia and Malnutrition|Serious Adverse Events (SAEs)|Immune Respons…	London School of Hygiene and Tropical Medicine|Malaria Research and Training Center, Bamako, Mali|Institut de Recherche en Sciences de la Sante, Burkina Faso	5 Months to 17 Months (Child)	5920	Other	Allocation: Randomized|Intervention Model: Parallel Assignment|Masking: Triple (Participant, Care Provider, Investigator)|Primary Purpose: Prevention	ITDCZJ29 - Greenwood	April 17, 2017	March 31, 2020	March 31, 2020	May 8, 2017	January 28, 2022	April 7, 2022	Institut de Recherche en Sciences de la Santé, Direction Régionale de l'Ouest, Ouagadougou, Burkina Faso|Malaria Research & Training Center, Bamako, Mali	Study Protocol and Statistical Analysis Plan, https://ClinicalTrials.gov/ProvidedDocs/18/NCT03143218/Prot_SAP_000.pdf	https://ClinicalTrials.gov/show/NCT03143218
223	NCT01556945	Safety and Preliminary Efficacy of the Malaria Vaccine Candidates Falciparum Merozoite Protein-1 (FMP1) and SmithKlineBeecham (SKBB) Candidate Malaria Vaccine RTS,S	MAL019	Completed	No Results Available	Malaria, Falciparum	Biological: FMP1/AS02|Biological: RTS,S/AS02|Other: AS02 adjuvant alone|Other: Malaria challenge	Safety	U.S. Army Medical Research and Development Command|GlaxoSmithKline	18 Years to 45 Years (Adult)	72	U.S. Fed|Industry	Allocation: Randomized|Intervention Model: Factorial Assignment|Masking: Double (Participant, Investigator)|Primary Purpose: Prevention	WRAIR #849	April 2001	February 2002		March 19, 2012		May 2, 2014	WRAIR Clinical Trials Center, Silver Spring, Maryland, United States		https://ClinicalTrials.gov/show/NCT01556945
224	NCT03178643	Enhancing Preventive Therapy of Malaria In Children With Sickle Cell Anemia in East Africa (EPiTOMISE)	EPiTOMISE	Completed	No Results Available	Malaria,Falciparum	Drug: Proguanil Oral Tablet|Drug: Sulfadoxine/Pyrimethanine-Amodiaquine (SP-AQ)|Drug: Dihydroartemisinin-Piperaquine (DP)	Incidence of malaria over 12 months.|Incidence of SCA-related morbidity|Severe malaria|Hospitalization for malaria|LM-positive malaria|Unconfirmed malaria|Fatal malaria|Asymptomatic parasitization|Painful events|Dactylitis|Transfusions|Acute chest syndrome|All-cause hospitalization|All-cause deaths|Molecular markers of malaria parasite drug resistance|First Composite Outcome|Second Composite Outc…	Duke University|National Heart, Lung, and Blood Institute (NHLBI)	1 Year to 10 Years (Child)	246	Other|NIH	Allocation: Randomized|Intervention Model: Parallel Assignment|Masking: None (Open Label)|Primary Purpose: Prevention	Pro00077428|R01HL134211	January 23, 2018	December 16, 2020	December 16, 2020	June 7, 2017		January 12, 2021	Homa Bay County Referral Hospital, Homa Bay Town, Homa Bay County, Kenya		https://ClinicalTrials.gov/show/NCT03178643
225	NCT02646410	Optimization of Seasonal Malaria Chemoprevention (SMC) Delivery	SMC	Unknown status	No Results Available	Malaria|Anemia	Other: FPD+NDOT|Other: FPD+DOT|Other: DDD+NDOT|Other: DDD+DOT	Coverage of SMC|Incidence of clinical malaria in Year 2|Mortality rate|Hospital admission|malaria parasitemia|moderate anemia|immune response to malaria parasite|molecular markers of resistance to SP + AQ|nutritional status|Clinical malaria in Year 1	University of Bamako	3 Months to 59 Months (Child)	10000	Other	Allocation: Randomized|Intervention Model: Factorial Assignment|Masking: None (Open Label)|Primary Purpose: Prevention	2014-61	August 2014	December 2018	December 2018	January 5, 2016		May 2, 2018	Malaria Research and Training Center, Bamako, Mali		https://ClinicalTrials.gov/show/NCT02646410
226	NCT01651416	Seasonal Malaria Chemoprevention Versus Home Management of Malaria in Children Under 5 Years in Ghana		Completed	No Results Available	Malaria|Anaemia	Drug: Artemether-lumefantrine combination|Drug: Dihydroartemisinin Piperaquine combination|Drug: Amodiaquine plus sulphadoxine-pyrimethamine combination	Incidence of malaria cases|Proportion of children with parasitaemia|Proportion of children with anaemia|Number of referrals|Incidence of severe illness|Incidence of adverse events	Centre for Global Health Research, Ghana|London School of Hygiene and Tropical Medicine	3 Months to 59 Months (Child)	2400	Other	Allocation: Randomized|Intervention Model: Parallel Assignment|Masking: Quadruple (Participant, Care Provider, Investigator, Outcomes Assessor)|Primary Purpose: Prevention	QA389	July 2012	December 2012	July 2013	July 27, 2012		September 18, 2015	Ejisu-Juaben Municipality, Kumasi, Ashanti, Ghana		https://ClinicalTrials.gov/show/NCT01651416
227	NCT01326754	Efficacy of Artemether-lumefantrine, Artesunate-amodiaquine and Dihydroartemisinin-piperaquine for the Treatment of Uncomplicated Plasmodium Falciparum Malaria in Malawi		Completed	No Results Available	Malaria, Falciparum	Drug: Artemether-lumefantrine combination|Drug: Artesunate-amodiaquine combination|Drug: Dihydroartemisinin-piperaquine	Adequate clinical and parasitological response (ACPR)	Centers for Disease Control and Prevention|University of Malawi College of Medicine	6 Months to 59 Months (Child)	498	U.S. Fed|Other	Allocation: Non-Randomized|Intervention Model: Parallel Assignment|Masking: None (Open Label)|Primary Purpose: Treatment	CDC-CGH-6029	August 2011	June 2012	June 2012	March 31, 2011		February 25, 2013	Machinga District Hospital, Liwonde, Malawi		https://ClinicalTrials.gov/show/NCT01326754
228	NCT02504593	Novel mHealth Platform to Ensure Quality of Community-based Malaria Diagnosis		Completed	No Results Available	Quality Assurance of Malaria Diagnosis	Device: mHealth platform employing Fionet Deki Readers to ensure quality of community-based malaria diagnosis	Percent of RDTs with correct administration and interpretation by CHVs compared across the first and tenth tests|Percent of RDTs with a false negative reading by CHVs compared across the first and tenth tests|Percent of RDTs with a false positive reading by CHVs compared across the first and tenth tests|Percent of invalid RDTs not properly identified by CHVs compared across the first and tenth te…	Duke University	18 Years and older (Adult, Older Adult)	100	Other	Allocation: N/A|Intervention Model: Single Group Assignment	Pro00063521	July 2015	April 2016	April 2016	July 22, 2015		May 25, 2016	Duke University, Eldoret, Kenya		https://ClinicalTrials.gov/show/NCT02504593
229	NCT03882528	Evaluate the Infectivity Equivalence of Current and New Lots of Plasmodium Falciparum Strain NF54		Completed	Has Results	Malaria,Falciparum	Biological: Plasmodium falciparum malaria parasite	To Characterize the Infectivity of a New Lot of Plasmodium Falciparum Strain 3D7 Developing Parasitemia Within the Standard WRAIR CHMI Model.|Diagnostic Efficacy; Time to Parasitemia by Blood Smear Method After the P Falciparum Challenge|Diagnostic Efficacy; Time to Parasitemia (Days) by qPCR Method After the P Falciparum Challenge|Diagnostic Efficacy; Quantification of Parasite Clearance Time (P…	U.S. Army Medical Research and Development Command	18 Years to 50 Years (Adult)	12	U.S. Fed	Allocation: N/A|Intervention Model: Single Group Assignment|Masking: None (Open Label)|Primary Purpose: Screening	S-18-02	March 4, 2019	April 25, 2019	May 16, 2019	March 20, 2019	March 30, 2021	March 30, 2021	Walter Reed Army Institute of Research, Silver Spring, Maryland, United States	Study Protocol, https://ClinicalTrials.gov/ProvidedDocs/28/NCT03882528/Prot_000.pdf|"Statistical Analysis Plan", https://ClinicalTrials.gov/ProvidedDocs/28/NCT03882528/SAP_001.pdf|"Informed Consent Form", https://ClinicalTrials.gov/ProvidedDocs/28/NCT03882528/ICF_002.pdf	https://ClinicalTrials.gov/show/NCT03882528
230	NCT03810014	Malaria Diagnostic Testing and Conditional Subsidies to Target ACTs in the Retail Sector: the TESTsmART Trial AIM 1	TESTsmART	Completed	Has Results	Malaria|Febrile Illness	Other: Conditional ACT subsidy, Arm 1 levels|Other: Conditional ACT subsidy, Arm 2 levels|Other: Conditional ACT subsidy, Arm 3 levels|Other: Conditional ACT subsidy, Arm 4 levels	Number of Participants That Purchase an mRDT (Malaria Rapid Diagnostic Test)|Number of Participants With a Positive mRDT That Purchased an ACT (Artemisinin-based Combination Therapy)|Number of Participants With a Negative mRDT That Did Not Purchase an ACT|Number of Participants That Did Not Purchase an mRDT and Did Not Purchase an ACT	Duke University|National Institute of Allergy and Infectious Diseases (NIAID)|Moi University|Clinton Health Access Initiative, Nigeria	1 Year and older (Child, Adult, Older Adult)	842	Other|NIH	Allocation: Randomized|Intervention Model: Factorial Assignment|Masking: None (Open Label)|Primary Purpose: Health Services Research	Pro00100425|1R01AI141444-01	March 28, 2019	October 31, 2019	October 31, 2019	January 18, 2019	November 12, 2020	November 12, 2020	Moi University, Eldoret, Kenya	Study Protocol, https://ClinicalTrials.gov/ProvidedDocs/14/NCT03810014/Prot_000.pdf|"Statistical Analysis Plan", https://ClinicalTrials.gov/ProvidedDocs/14/NCT03810014/SAP_001.pdf	https://ClinicalTrials.gov/show/NCT03810014
231	NCT01184911	Sulphadoxine-Pyrimethamine for Intermittent Preventive Treatment of Malaria in Pregnancy in Uganda	SP IPTp	Withdrawn	No Results Available	Intermittent Preventive Treatment|Placental Malaria	Drug: Sulfadoxine-pyrimethamine	Parasite clearance	University of California, San Francisco|Centers for Disease Control and Prevention|Uganda Malaria Surveillance Project	Child, Adult, Older Adult	0	Other|U.S. Fed	Allocation: N/A|Intervention Model: Single Group Assignment|Masking: None (Open Label)|Primary Purpose: Prevention	CDC5972	October 2010	September 2011	September 2011	August 19, 2010		March 5, 2015	Infectious Disease Research Center, Tororo, Uganda		https://ClinicalTrials.gov/show/NCT01184911
232	NCT02216123	Study to Assess the Incidence of Hemolysis, Safety, and Efficacy of Tafenoquine (SB-252263, WR238605) Versus Primaquine in Subjects With Plasmodium Vivax Malaria		Completed	Has Results	Malaria, Vivax	Drug: Tafenoquine|Drug: Tafenoquine Placebo|Drug: Chloroquine|Drug: Primaquine|Drug: Primaquine Placebo	Percentage of Participants With Clinically Relevant Hemolysis.|Percentage of Female Participants With Moderate Glucose-6 Phosphate Dehydrogenase (G6PD) Deficiency Experiencing Clinically Relevant Hemolysis.|Rate of Relapse-free Efficacy at Six Months Post Dose|Rate of Relapse-free Efficacy at Four Months Post Dose|Time to Relapse of P. Vivax Malaria|Time to Parasite Clearance|Time to Fever Cleara…	GlaxoSmithKline|Medicines for Malaria Venture	16 Years and older (Child, Adult, Older Adult)	251	Industry|Other	Allocation: Randomized|Intervention Model: Parallel Assignment|Masking: Double (Participant, Investigator)|Primary Purpose: Treatment	116564	April 30, 2015	November 4, 2016	November 4, 2016	August 13, 2014	May 16, 2018	May 16, 2018	GSK Investigational Site, Manaus, Amazonas, Brazil|GSK Investigational Site, Cali, Colombia|GSK Investigational Site, Monteria, Colombia|GSK Investigational Site, Gondar, Ethiopia|GSK Investigational Site, Jimma, Ethiopia|GSK Investigational Site, Iquitos, Loreto, Peru|GSK Investigational Site, Bangkok, Thailand|GSK Investigational Site, Mae Sot, Thailand|GSK Investigational Site, Tak, Thailand|G…		https://ClinicalTrials.gov/show/NCT02216123
233	NCT01407887	Efficacy and Safety of Artesunate-amodiaquine-methylene for Malaria Treatment in Children		Completed	No Results Available	Uncomplicated Falciparum Malaria	Drug: artesunate (AS) - amodiaquine (AQ) - methylene blue (MB)	P. falciparum gametocyte prevalence|P. falciparum gametocyte prevalence and density	Heidelberg University	6 Months to 59 Months (Child)	180	Other	Allocation: Randomized|Intervention Model: Parallel Assignment|Masking: None (Open Label)|Primary Purpose: Treatment	SFB544A8	August 2011	August 2011	December 2011	August 2, 2011		December 5, 2012	Nouna Health District, Nouna, Mouhoun, Burkina Faso		https://ClinicalTrials.gov/show/NCT01407887
234	NCT02940756	Efficacy and Safety of Artemisinin-based Combination Treatments in the Democratic Republic of the Congo	TETRDC2016	Completed	No Results Available	Malaria	Drug: artesunate-amodiaquine|Drug: artemether-lumefantrine|Drug: Dihydroartemisinine-piperaquine	PCR-adjusted efficacy|PCR-unadjusted efficacy|K-13 propeller polymorphisms|incidence of adverse events	Ministry of Public Health, Democratic Republic of the Congo	6 Months to 59 Months (Child)	1615	Other	Allocation: Randomized|Intervention Model: Parallel Assignment|Masking: None (Open Label)|Primary Purpose: Treatment	ASAQ-LA-DHAPQP 2015 DRC	March 15, 2017	January 2, 2018	January 2, 2018	October 21, 2016		January 3, 2018	Centre de santé Bolenge, Bolenge, Equateur, Congo, The Democratic Republic of the|Centre de Santé Lupidi 1, Kapolowe, Haut-Katanga, Congo, The Democratic Republic of the|Centre de Santé de Référence Mikalayi, Kazumba, Kasai Central, Congo, The Democratic Republic of the|Centre Evangélique de Coopération, Kimpese, Kongo Central, Congo, The Democratic Republic of the|Centre de Santé de Référence Ru…		https://ClinicalTrials.gov/show/NCT02940756
235	NCT01345240	Study to Evaluate Immunogenicity of the Hepatitis B Antigen of the GSK Biologicals' Candidate Malaria Vaccine (257049)		Completed	Has Results	Malaria|Malaria Vaccines	Biological: GlaxoSmithKline (GSK) Biologicals' candidate Plasmodium falciparum malaria vaccine 257049|Biological: Engerix-B™ vaccine|Biological: Infanrix/Hib™ vaccine|Biological: Polio Sabin™ vaccine|Biological: Rotarix™ vaccine|Biological: Synflorix™ vaccine|Biological: Measles vaccine|Biological: Yellow fever vaccine	Percentage of Seroprotected Subjects Against Anti-Hepatitis B (HBs) Antigen|Anti-Hepatitis B (HBs) Antibody Concentrations for RTS,S Group and Engerix B Group|Anti-Hepatitis B (HBs) Antibody Concentrations for All Study Groups|Anti-Hepatitis B (HBs) Antibody Concentrations at Month 3|Anti-Hepatitis B (HBs) Antibody Concentrations at Month 14 and 26|Anti-Hepatitis B (HBs) Antibody Concentrations a…	GlaxoSmithKline	8 Weeks to 12 Weeks (Child)	705	Industry	Allocation: Randomized|Intervention Model: Parallel Assignment|Masking: None (Open Label)|Primary Purpose: Prevention	113681|2011-001508-37	November 17, 2011	January 9, 2013	February 9, 2017	May 2, 2011	February 10, 2014	July 18, 2019	GSK Investigational Site, Ouagadougou 01, Burkina Faso|GSK Investigational Site, Kumasi, Ghana	Study Protocol, https://ClinicalTrials.gov/ProvidedDocs/40/NCT01345240/Prot_000.pdf	https://ClinicalTrials.gov/show/NCT01345240
236	NCT02699099	Immunogenicity and Safety Study of GSK Biologicals' Candidate Malaria Vaccine Given at 6, 7.5 and 9 Months of Age in Co-administration With Measles, Rubella and Yellow Fever (YF) Vaccines Followed by a Booster of the Malaria Vaccine.		Completed	Has Results	Malaria|Malaria Vaccines	Dietary Supplement: Vitamin A|Biological: Candidate Plasmodium falciparum malaria vaccine|Biological: MR-Vac|Biological: Stamaril	Anti-Circumsporozoite (Anti-CS) Antibody Concentrations, One Month Post Dose 3 of SB257049 (Primary Analysis)|Anti-CS Antibody Concentrations, One Month Post Dose 3 of SB257049 (Study End Analysis)|Anti-CS Antibody Concentrations, Pre-vaccination and One Month Post Dose 3 of SB257049|Number of Seropositive Subjects for Anti-CS Antibodies, Pre-vaccination and One Month Post Dose 3 of SB257049|Anti…	GlaxoSmithKline	6 Months to 6 Years (Child)	699	Industry	Allocation: Randomized|Intervention Model: Parallel Assignment|Masking: None (Open Label)|Primary Purpose: Prevention	200596	May 10, 2017	March 14, 2018	October 7, 2020	March 4, 2016	August 29, 2019	September 29, 2021	GSK Investigational Site, Kintampo, Ghana|GSK Investigational Site, Kumasi, Ghana	Study Protocol, https://ClinicalTrials.gov/ProvidedDocs/99/NCT02699099/Prot_000.pdf|"Statistical Analysis Plan", https://ClinicalTrials.gov/ProvidedDocs/99/NCT02699099/SAP_001.pdf	https://ClinicalTrials.gov/show/NCT02699099
237	NCT02661373	First-in-Human Study of an Oral Plasmodium Falciparum Plasma Membrane Protein Inhibitor		Completed	No Results Available	Malaria	Drug: SJ733|Drug: Cobicistat	Dose limiting toxicity (DLT)|Maximum tolerated dose (MTD)|Drug absorption|Drug clearance|Drug volume of distribution|Area under the curve (AUC)|Time above threshold concentration|Maximum drug concentration (Cmax)|Dose level of SJ733|Drug absorption in the fed cohort|Drug clearance in the fed cohort|Drug volume of distribution in the fed cohort|Area under the curve (AUC) in the fed cohort|Time abo…	St. Jude Children's Research Hospital|Medicines for Malaria Venture|Eisai Inc.|Global Health Innovative Technology Fund	18 Years to 55 Years (Adult)	44	Other|Industry	Allocation: N/A|Intervention Model: Single Group Assignment|Masking: None (Open Label)|Primary Purpose: Other	BUZZOFF	March 1, 2016	March 9, 2018	March 9, 2018	January 22, 2016		January 2, 2019	St. Jude Children's Research Hospital, Memphis, Tennessee, United States		https://ClinicalTrials.gov/show/NCT02661373
238	NCT01165372	Study of Malaria Treatment at Phuoc Long Hospital, Binh Phuoc Province, Vietnam		Completed	No Results Available	Malaria	Drug: Artesunate or dihydroartemisinin-piperaquine	Slope of the decline in the log parasitemia-time curve relative to historical data|Clearance rate assessed from the fitted slope of the log-linear parasite curves|Proportion of patients who have a parasite clearance time >72 hours after initiation of each treatment|Parasitological efficacy of the three treatment arms|Relative proportion of patients treated with artesunate 2mg/kg/day versus artesu…	Oxford University Clinical Research Unit, Vietnam|World Health Organization	10 Years and older (Child, Adult, Older Adult)	166	Other	Allocation: Randomized|Intervention Model: Factorial Assignment|Masking: None (Open Label)|Primary Purpose: Treatment	02MA	August 2010	May 2011	May 2011	July 19, 2010		September 15, 2011	Phuoc Long Hospital, Dong Xoai, Binh Phuoc, Vietnam		https://ClinicalTrials.gov/show/NCT01165372
239	NCT02453581	Effectiveness of OZ439 Against Early Plasmodium Falciparum Blood Stage Infection in Healthy Volunteers		Completed	Has Results	Malaria	Drug: OZ439	Individual Parasite Reduction Ratio (PRR)|500mg Cohort Mean Parasite Reduction Ratio (PRR)|OZ439 Cmax|OZ439 AUC(0-144)	Medicines for Malaria Venture|Queensland Institute of Medical Research	18 Years to 45 Years (Adult)	24	Other	Allocation: Non-Randomized|Intervention Model: Parallel Assignment|Masking: None (Open Label)|Primary Purpose: Treatment	QP12C10	September 2012	March 2013	March 2013	May 25, 2015	July 13, 2015	August 17, 2015	Q-Pharm, Herston, Queensland, Australia		https://ClinicalTrials.gov/show/NCT02453581
240	NCT01319448	Intermittent Preventive Treatment for Malaria in Patient With Sickle Cell Disease		Completed	No Results Available	Malaria|Sickle Cell Crisis	Drug: Proguanil|Drug: mefloquine plus artesunate|Drug: Sulfadoxine-pyrimethamine plus amodiaquine	Incidence of adverse events|Adherence to the recommended regimen|Efficacy against malaria	London School of Hygiene and Tropical Medicine|Medical Research Council Unit, The Gambia|Wellcome Trust|University of Ilorin Teaching Hospital	6 Months to 45 Years (Child, Adult)	270	Other	Allocation: Randomized|Intervention Model: Parallel Assignment|Masking: None (Open Label)|Primary Purpose: Prevention	5856	September 2011	April 2013	April 2013	March 21, 2011		March 21, 2014	Department of Paediatrics and Child Health, University of Ilorin Teaching Hospital, Ilorin, Kwara, Nigeria		https://ClinicalTrials.gov/show/NCT01319448
241	NCT01836458	A Study to Find the Minimum Inhibitory Concentration of KAE609 in Adult Male Patients With P. Falciparum Monoinfection		Completed	Has Results	Malaria	Drug: KAE609	Minimum Inhibitory Concentration (MIC) of KAE609|Median Time to Parasite Clearance|Median Time to Fever Clearance|Percentage of Patients PCR-corrected Cure Rate by Day 28, Day 35 & Day 42	Novartis Pharmaceuticals|Novartis	20 Years to 60 Years (Adult)	25	Industry	Allocation: Non-Randomized|Intervention Model: Parallel Assignment|Masking: None (Open Label)|Primary Purpose: Treatment	CKAE609A2201	January 2014	March 2015	March 2015	April 19, 2013	October 31, 2016	October 31, 2016	Novartis Investigative Site, Ho Chi Minh, Vietnam		https://ClinicalTrials.gov/show/NCT01836458
242	NCT02691910	Efficacy of Chloroquine (CQ) Alone Compared to Concomitant CQ and Primaquine for Plasmodium Vivax Infection		Completed	No Results Available	Malaria, Vivax	Drug: Chloroquine|Drug: Primaquine	Early treatment failure|Late clinical failure|Late parasitological failure	Oswaldo Cruz Foundation|University of Sao Paulo	5 Years and older (Child, Adult, Older Adult)	204	Other	Allocation: Randomized|Intervention Model: Parallel Assignment|Masking: None (Open Label)|Primary Purpose: Treatment	404067/2012-3|550.565	August 2014	August 2015	September 2015	February 25, 2016		February 25, 2016	Oswaldo Cruz Foundation, Rio de Janeiro, Brazil|Institute of Biomedical Sciences, University of Sao Paulo, São Paulo, Brazil		https://ClinicalTrials.gov/show/NCT02691910
243	NCT01624961	Controlled Human Malarial Infection by Intravenous Injection of Plasmodium Falciparum Sporozoites in Non-Immune Adults		Completed	No Results Available	Malaria	Biological: PfSPZ Challenge	The infectivity of the administration regimens will be assessed by thick film microscopy and PCR for P. falciparum DNA.|The time from parasite inoculation to first detection of blood stage parasitemia will be assessed by thick blood film microscopy.|The safety of PfSPZ Challenge administered ID or IV and the resultant P. falciparum infection will be assessed by analysing actively and passively co…	Sanaria Inc.|Institute of Tropical Medicine, University of Tuebingen	18 Years to 45 Years (Adult)	30	Industry|Other	Allocation: Randomized|Intervention Model: Parallel Assignment|Masking: None (Open Label)|Primary Purpose: Diagnostic	TUCHMI-001	June 2012	October 2012	February 2013	June 21, 2012		April 4, 2016	Eberhard Karls University of Tübingen, Germany, Tübingen, Germany		https://ClinicalTrials.gov/show/NCT01624961
244	NCT03167242	Efficacy and Safety of KAF156 in Combination With LUM-SDF in Adults and Children With Uncomplicated Plasmodium Falciparum Malaria		Completed	Has Results	Acute Uncomplicated Plasmodium Falciparum Malaria	Drug: KAF156|Drug: Coartem|Drug: Lumefantrine Solid Dispersion Formulation	Part A and Part B: Number of Participants With Polymerase Chain Reaction (PCR)-Corrected Adequate Clinical and Parasitological Response (ACPR) at Day 29|PK Run-in: Area Under the Blood Concentration-time Curve Over the Last 24 Hours After Treatment Dose (AUC0-24h) of KAF156|Part A and Part B: Number of Participants With Polymerase Chain Reaction (PCR)-Uncorrected Adequate Clinical and Parasitolog…	Novartis Pharmaceuticals|Medicines for Malaria Venture|Novartis	2 Years and older (Child, Adult, Older Adult)	524	Industry|Other	Allocation: Randomized|Intervention Model: Parallel Assignment|Masking: Single (Outcomes Assessor)|Primary Purpose: Treatment	CKAF156A2202|2020-003284-25	August 2, 2017	June 14, 2021	June 28, 2021	May 25, 2017	February 10, 2022	February 10, 2022	Novartis Investigative Site, Nanoro, Burkina Faso|Novartis Investigative Site, Lambarene, Gabon|Novartis Investigative Site, Ranchi, Jharkhand, India|Novartis Investigative Site, Kombewa, Kenya|Novartis Investigative Site, Siaya, Kenya|Novartis Investigative Site, Sotuba, Mali|Novartis Investigative Site, Chokwe, Mozambique|Novartis Investigative Site, Tak, Thailand|Novartis Investigative Site, M…	Study Protocol, https://ClinicalTrials.gov/ProvidedDocs/42/NCT03167242/Prot_000.pdf|"Statistical Analysis Plan", https://ClinicalTrials.gov/ProvidedDocs/42/NCT03167242/SAP_001.pdf	https://ClinicalTrials.gov/show/NCT03167242
245	NCT03695770	Evaluation of a New Malaria Control Strategy Amongst Gold Miners Working Illegally in French Guiana (Malakit)	MALAKIT	Completed	No Results Available	Malaria|Public Health	Other: kit for self-diagnosis and self-treatment	KAP Questionnaire|malaria prevalence|KAP questionnaire	Centre Hospitalier de Cayenne|Dr Stephen Vreden (Foundation for Scientific Research Suriname : SWOS)|Dr Martha Suarez-Mutis (Substitute Chief of Fundação Oswaldo Cruz: Fiocruz)|Dr Maylis Douine (Centre Hospitalier de Cayenne)	15 Years and older (Child, Adult, Older Adult)	3733	Other	Allocation: N/A|Intervention Model: Single Group Assignment|Masking: None (Open Label)|Primary Purpose: Other	MALAKIT	April 16, 2018	March 30, 2020	March 30, 2020	October 4, 2018		May 20, 2021	Fondation Oswaldo Cruz, Rio De Janeiro, Brazil|Foundation for Scientific Research Suriname (SWOS), Paramaribo, Suriname		https://ClinicalTrials.gov/show/NCT03695770
246	NCT01845701	Artemisinin-Based Antimalarial Combinations and Clinical Response in Cameroon		Completed	No Results Available	Malaria	Drug: Artesunate-Amodiaquine|Drug: Dihydroartemisinine-Piperaquine|Drug: Artemether-lumefantrine combination	Clinical Efficacy|Safety by measure of changes in Physiologic, Blood, Liver and Kidney functions to define AE & SAEs	University of Yaounde 1|World Health Organization|Gates Malaria Partnership	6 Months to 120 Months (Child)	720	Other	Allocation: Randomized|Intervention Model: Parallel Assignment|Masking: Double (Participant, Care Provider)|Primary Purpose: Treatment	A60041	March 2010	April 2014	April 2015	May 3, 2013		September 26, 2018	L'Hopital de District Ngong, Garoua,, Garoua, North, Cameroon|Baptist Hospital, Mutengene, South West, Cameroon		https://ClinicalTrials.gov/show/NCT01845701
247	NCT02867059	SJ733 Induced Blood Stage Malaria Challenge Study	SJ733IBSMCS	Completed	Has Results	Plasmodium Falciparum Malaria	Drug: (+)-SJ000557733	Activity of SJ733 Administered Orally on Clearance of P. Falciparum Blood Stage Parasites From the Blood in Healthy Subjects (Men and WNCBP)|Number of Participants With Adverse Events	Medicines for Malaria Venture|QIMR Berghofer Medical Research Institute|Q-Pharm Pty Limited|Clinical Network Services (CNS) Pty Ltd	18 Years to 55 Years (Adult)	17	Other|Industry	Allocation: Non-Randomized|Intervention Model: Parallel Assignment|Masking: None (Open Label)|Primary Purpose: Treatment	QP15C20	September 13, 2016	December 22, 2016	December 22, 2016	August 15, 2016	April 15, 2020	May 5, 2020	Q-Pharm Clinics, Royal Brisbane and Women's Hospital, Brisbane, Queensland, Australia|Q-Pharm Clinics, Herston, Queensland, Australia		https://ClinicalTrials.gov/show/NCT02867059
248	NCT01231113	Efficacy,Safety and Tolerability of Dihydroartemisinin-Piperaquine for Uncomplicated Malaria in Pregnancy in Ghana	DHAPPQ/MIP	Completed	No Results Available	Pregnancy Complicated by Malaria as Antepartum Condition	Drug: artesunate-amodiaquine|Drug: Dihydroartemisinin-piperaquine	PCR-corrected parasitological cure rates at days 28 and 42|prevalence of birth defects|Comparative prevalence of adverse and serious adverse events|pregnancy outcomes (spontaneous abortions, still births, preterm delivery, etc)	Kwame Nkrumah University of Science and Technology|Malaria Capacity Development Consortium	15 Years to 45 Years (Child, Adult)	417	Other	Allocation: Randomized|Intervention Model: Parallel Assignment|Masking: None (Open Label)|Primary Purpose: Treatment	version 8/DHAPPQ/MIP	July 2011	December 2012	February 2013	November 1, 2010		February 24, 2016	St.Michael's Hospital, Pramso, Kumasi, Ashanti Region, Ghana		https://ClinicalTrials.gov/show/NCT01231113
249	NCT02281344	MMV390048 Against Early Plasmodium Falciparum Blood Stage Infection in Healthy Participants		Terminated	Has Results	Malaria, Falciparum	Drug: MMV390048 20mg	MMV390048 Area Under the Plasma Concentration Versus Time Curve (AUClast) up to Day 21 Post-dose|Parasite Reduction Rate (PRR) Following MMV390048 Treatment|MMV390048 Maximum Plasma Concentration (Cmax)|MMV390048 Time to Maximum Plasma Concentration (Tmax)	Medicines for Malaria Venture|Q-Pharm Pty Limited	18 Years to 55 Years (Adult)	6	Other|Industry	Allocation: N/A|Intervention Model: Single Group Assignment|Masking: None (Open Label)|Primary Purpose: Basic Science	QP14C11	October 2014	December 19, 2014	December 19, 2014	November 2, 2014	June 9, 2020	June 9, 2020	Q-Pharm Clinics, Royal Brisbane and Women's Hospital, Brisbane, Queensland, Australia		https://ClinicalTrials.gov/show/NCT02281344
250	NCT02488902	A Randomized, Double-blind, Placebo-controlled Evaluation of Increasing Doses of Weekly Tafenoquine for Chemosuppression of Plasmodium Falciparum		Completed	No Results Available	Malaria	Drug: Placebo|Drug: Tafenoquine 25mg|Drug: Tafenoquine 50mg|Drug: Tafenoquine 100 mg|Drug: Tafenoquine 200 mg|Drug: Mefloquine 250 mg	First occurrence of malaria infection|Time to confirmation of parasitaemia	U.S. Army Medical Research and Development Command|SmithKline Beecham	18 Years to 60 Years (Adult)	521	U.S. Fed|Industry	Allocation: Randomized|Intervention Model: Parallel Assignment|Masking: Triple (Participant, Care Provider, Investigator)|Primary Purpose: Treatment	A-8340	August 1998	September 1998	March 2003	July 2, 2015		September 13, 2018			https://ClinicalTrials.gov/show/NCT02488902
251	NCT02052323	Harmonized AS/MQ Efficacy Study - Thailand		Completed	No Results Available	Malaria	Drug: Artesunate/mefloquine (AS/MQ)	Parasite clearance rate|Number of patients with prolonged parasite clearance times, adequate drug levels and positive molecular markers of parasite resistance.	Armed Forces Research Institute of Medical Sciences, Thailand|Walter Reed Army Institute of Research (WRAIR)|Global Emerging Infections Surveillance and Response System	5 Years to 65 Years (Child, Adult, Older Adult)	48	Other|U.S. Fed	Allocation: N/A|Intervention Model: Single Group Assignment|Masking: None (Open Label)|Primary Purpose: Treatment	WRAIR2017	October 2013	October 2015	October 2015	February 3, 2014		January 25, 2016	Kwai River Christian Hospital in Sangklaburi, Amphoe Sangkhlaburi, Kanchanaburi, Thailand		https://ClinicalTrials.gov/show/NCT02052323
252	NCT02132299	Dose Escalation, Randomized Controlled Trial to Evaluate the Safety, Immunogenicity and Efficacy of Intravenously Administered Attenuated Plasmodium Falciparum Sporozoite Vaccine (PfSPZ Vaccine) in Tanzanian Adults		Completed	No Results Available	Malaria|Plasmodium Falciparum Malaria	Biological: PfSPZ Vaccine|Biological: Normal Saline (Placebo)|Biological: PfSPZ Challenge	Safety and tolerability endpoints|Protective Efficacy after CHMI with PfSPZ Challenge (NF54) - CHMI Endpoints|Immune Responses after PfSPZ Vaccine|Protective effect of the high dose PfSPZ Vaccine regimen	Sanaria Inc.|Ifakara Health Institute|Swiss Tropical & Public Health Institute|Tanzania Commission for Science and Technology	18 Years to 35 Years (Adult)	67	Industry|Other	Allocation: Randomized|Intervention Model: Parallel Assignment|Masking: Quadruple (Participant, Care Provider, Investigator, Outcomes Assessor)|Primary Purpose: Prevention	BSPZV1	April 2014	July 2015	August 2015	May 7, 2014		April 27, 2016	Bagamoyo Research and Training Center, Ifakara Health Institute, Kingani Estate, PO Box 74, Bagamoyo, Tanzania		https://ClinicalTrials.gov/show/NCT02132299
253	NCT01546389	Sanaria™ PfSPZ Challenge Vaccine		Completed	No Results Available	Malaria	Biological: Sanaria™ PfSPZ Vaccine|Drug: Chloroquine	Occurrence of a positive malaria smear after the malaria challenge during a 56-day surveillance period and stratified by group.|The number of serious adverse events throughout the duration of the study.|The number and severity of solicited systemic symptoms for 14 days following ID administration of PfSPZ.|The number and severity of injection site reactions within 14 days following ID administrat…	National Institute of Allergy and Infectious Diseases (NIAID)	18 Years to 45 Years (Adult)	30	NIH	Allocation: Randomized|Intervention Model: Parallel Assignment|Masking: Double (Participant, Investigator)	11-0027|N01AI80057C	April 2012	April 2013	April 2013	March 7, 2012		September 13, 2013	University of Maryland School of Medicine - Center for Vaccine Development - Baltimore, Baltimore, Maryland, United States		https://ClinicalTrials.gov/show/NCT01546389
254	NCT02115516	Safety and Protective Efficacy of Intravenous Immunization With Cryopreserved Plasmodium Falciparum Sporozoites Under Chemoprophylaxis		Completed	No Results Available	Malaria|Plasmodium Falciparum Malaria	Biological: PfSPZ Challenge|Biological: 0.9% Sodium Chloride (Placebo)	Proportion of volunteers who become parasitemic, detected by thick blood film microscopy, within 21 days following CHMI after immunization using PfSPZ Challenge or placebo under chemoprophylaxis [PfSPZ Challenge Vaccine (PfSPZ-CVac) approach].|Occurrence of related Grade 3 adverse events (AEs) and SAEs from time of first administration of an immunizing regimen (chemoprophylactic antimalarial and …	Sanaria Inc.|Institute of Tropical Medicine, University of Tuebingen|German Federal Ministry of Education and Research	18 Years to 45 Years (Adult)	67	Industry|Other	Allocation: Randomized|Intervention Model: Parallel Assignment|Masking: Quadruple (Participant, Care Provider, Investigator, Outcomes Assessor)|Primary Purpose: Prevention	TUCHMI-002|2013-003900-38	April 2014	December 2015	April 2016	April 16, 2014		May 15, 2017	Institute of Tropical Medicine, University of Tuebingen, Wilhelmstr. 27, Tübingen, Germany		https://ClinicalTrials.gov/show/NCT02115516
255	NCT01662700	Comparison of Two Antimalarial Drugs Regimens in Patient With Plasmodium Vivax Malaria in Thailand		Unknown status	No Results Available	Acute Uncomplicated Malaria With P.Vivax Infection	Drug: Artesunate|Drug: Chloroquine	Parasite Clearance Rate|Relapse rate of P. vivax|Parasite clearance time|Parasite density time|Fever clearance time|Proportion of patients with gametocytemia|In vitro antimalarial drug susceptibility	Mahidol University	18 Years to 65 Years (Adult, Older Adult)	120	Other	Allocation: Randomized|Intervention Model: Parallel Assignment|Masking: None (Open Label)|Primary Purpose: Treatment	FTM1202	October 2012	December 2014	December 2014	August 10, 2012		January 25, 2013	Kraburi Hospital, Ranong, Thailand|Khunhan Hospital, Srisaket, Thailand|Phusing Hospital, Srisaket, Thailand|Kap Choeng Hospital, Surin, Thailand		https://ClinicalTrials.gov/show/NCT01662700
256	NCT03707041	Safety, Tolerability and Chemoprotective Activity of P218 in PfSPZ Challenge Model		Completed	Has Results	Malaria	Drug: P218 (1000 mg) Oral Capsules|Drug: Placebo Oral Capsules|Drug: P218 (100 mg) Oral Capsules|Biological: PfSPZ Challenge	Cohort 1: Number of TEAEs|Cohorts 2 and 3: Geometric Mean Time From PfSPZ Challenge to First Quantitative Polymerase Chain Reaction (qPCR) Outcome Equal or Greater Than 250 Asexual Parasites Per mL of Blood|Cohorts 2 and 3: Number of P218 TEAEs|Cohorts 2 and 3: Number of PfSPZ Challenge TEAEs|Cohorts 2 and 3: Malaria Clinical Score at the Time of Introduction of Rescue Therapy|Cohorts 1, 2 and 3:…	Medicines for Malaria Venture|SGS Life Sciences, a division of SGS Belgium NV|Institute of Tropical Medicine, Belgium|Washington University School of Medicine|Swiss BioQuant A.G., Switzerland|PrimeVigilance Ltd., UK|Biologic LLP, UK|Sanaria Inc.|FGK Representative Service B.V., The Netherlands	18 Years to 45 Years (Adult)	32	Other|Industry	Allocation: Randomized|Intervention Model: Parallel Assignment|Masking: Quadruple (Participant, Care Provider, Investigator, Outcomes Assessor)|Primary Purpose: Prevention	MMV_P218_17_01|2018-003004-39	November 16, 2018	May 27, 2019	June 3, 2019	October 16, 2018	April 9, 2021	April 9, 2021	SGS Belgium NV Clinical Pharmacology Unit, Antwerpen, Belgium	Study Protocol, https://ClinicalTrials.gov/ProvidedDocs/41/NCT03707041/Prot_000.pdf|"Statistical Analysis Plan", https://ClinicalTrials.gov/ProvidedDocs/41/NCT03707041/SAP_001.pdf	https://ClinicalTrials.gov/show/NCT03707041
257	NCT03521973	Safety, Tolerability and Protective Efficacy of PfSPZ Vaccine in Gabonese Children		Completed	No Results Available	Malaria	Biological: PfSPZ Vaccine|Other: Normal Saline	Proportion of volunteers who become parasitemic will be recorded, detected by Thick Blood Smear (TBS) microscopy|Proportion of volunteers who become parasitemic with temperature ≥37.5°C or history of fever|The occurrence and frequency of adverse events (AEs)|The occurrence and frequency of AEs|The occurrence and frequency of serious adverse events (SAEs)|The occurrence of all related solicited AE…	Sanaria Inc.|Centre de Recherches Médicales de Lambaréné (CERMEL), German Center for Infection Research	1 Year to 12 Years (Child)	200	Industry|Other	Allocation: Randomized|Intervention Model: Parallel Assignment|Masking: Quadruple (Participant, Care Provider, Investigator, Outcomes Assessor)|Primary Purpose: Prevention	LaSPZV1	June 14, 2018	May 18, 2021	August 3, 2021	May 11, 2018		October 7, 2021	Centre de Recherches Médicales de Lambaréné (CERMEL), Lambaréné, Moyen-Ogooué, Gabon		https://ClinicalTrials.gov/show/NCT03521973
258	NCT01783340	Immunization With Plasmodium Falciparum Sporozoites Under Chloroquine or Chloroquine/Azithromycin Prophylaxis	MMV	Withdrawn	No Results Available	Malaria, Falciparum	Drug: Azithromycin capsules|Drug: Placebo|Biological: Immunization with falciparum	Volunteers falciparum positive by thick smear|Duration of pre-patent period by thick smear|Kinetics of parasitemia by PCR|Adverse events|Immune responses	Radboud University Medical Center|Leiden University Medical Center|Medicines for Malaria Venture	18 Years to 35 Years (Adult)	0	Other	Allocation: Randomized|Intervention Model: Single Group Assignment|Masking: Quadruple (Participant, Care Provider, Investigator, Outcomes Assessor)|Primary Purpose: Prevention	MMV|NL42517.000.12	April 2013	December 2013	April 2014	February 4, 2013		November 13, 2014	Leiden University Medical Centre, Leiden, Netherlands		https://ClinicalTrials.gov/show/NCT01783340
259	NCT02198807	Evaluation of Fosmidomycin and Piperaquine in the Treatment of Acute Falciparum Malaria	FOSPIP	Unknown status	No Results Available	Oral Treatment of Acute Uncomplicated Plasmodium Falciparum Malaria	Drug: Fosmidomycin-Piperaquine	Per protocol, PCR-corrected cure rate on Day 28|Per protocol, PCR-corrected cure rates on Day 7 and Day 63|Derived parasite reduction ratio at 48 hours|Parasite clearance time|Fever clearance time|Proportion of subjects with gametocytes on Day 7|Adverse event recording	Jomaa Pharma GmbH|Centre de Recherche Médicale de Lambaréné	1 Year to 60 Years (Child, Adult)	100	Industry|Other	Allocation: N/A|Intervention Model: Single Group Assignment|Masking: None (Open Label)|Primary Purpose: Treatment	JP017	March 2014	July 2014	December 2015	July 24, 2014		June 15, 2015			https://ClinicalTrials.gov/show/NCT02198807
260	NCT01083095	Establishment of a Sporozoite Challenge Model for Plasmodium Vivax in Human Volunteers	ChallengeII	Completed	No Results Available	Malaria, Vivax	Biological: Sporozoite Challenge Model for Plasmodium vivax in Humans	Percentage of infected naïve human volunteers after different number of infected mosquito biting|Minimal number of infected mosquitoes required to infect all volunteers with a reproducible prepatent period	Malaria Vaccine and Drug Development Center|Ministerio de la Protección Social, Colombia.	18 Years to 50 Years (Adult)	18	Other	Allocation: Randomized|Intervention Model: Parallel Assignment|Masking: None (Open Label)	MVDC-2003-003|Reto II	January 2005	March 2005	December 2006	March 9, 2010		March 9, 2010	Malaria Vaccine and Drug Testing Center, Cali, Valle, Colombia		https://ClinicalTrials.gov/show/NCT01083095
261	NCT01669941	Efficacy of Intermittent Screening and Treatment or Intermittent Preventive Treatment (IPT) With Dihydroartemisinin-Piperaquine, Versus IPT With Sulfadoxine-Pyrimethamine for the Control of Malaria in Pregnancy in Kenya	STOP MiP KENYA	Completed	No Results Available	Pregnancy|Malaria	Drug: IPTp-SP|Drug: IPTp-DP|Drug: ISTp-DP	Maternal malaria at delivery|Decreased fetal morbidity|Frequency of fetal congenital malformations|Pharmacokinetics- piperaquine level|level of antibodies to variant surface antigens (VSAs)|Frequency of maternal adverse events	Kenya Medical Research Institute|Centers for Disease Control and Prevention|Liverpool School of Tropical Medicine|London School of Hygiene and Tropical Medicine	Child, Adult, Older Adult	1546	Other|U.S. Fed	Allocation: Randomized|Intervention Model: Parallel Assignment|Masking: None (Open Label)|Primary Purpose: Prevention	STOPMiP-KENYA	August 2012	October 2014	December 2015	August 21, 2012		March 6, 2017	Lwak Mission Hospital, Rarieda, Nyanza, Kenya|Siaya District Hospital, Siaya, Nyanza, Kenya|Bondo District Hospital, Bondo, Kenya|Madiany sub-District Hospital, Madiany, Kenya		https://ClinicalTrials.gov/show/NCT01669941
262	NCT01308112	Prenatal Iron and Malaria Study	PIMAL	Completed	No Results Available	Malaria	Dietary Supplement: iron	Maternal Plasmodium infection|Serum non-transferrin bound iron concentration|Neonatal iron stores|Maternal iron status|Maternal intestinal pathogens	London School of Hygiene and Tropical Medicine|University of Nairobi|Wageningen University	15 Years to 45 Years (Child, Adult)	470	Other	Allocation: Randomized|Intervention Model: Parallel Assignment|Masking: Quadruple (Participant, Care Provider, Investigator, Outcomes Assessor)|Primary Purpose: Prevention	LSHTM-5664	October 2011	April 2013	May 2013	March 3, 2011		May 29, 2013	University of Nairobi, Nairobi, Kenya		https://ClinicalTrials.gov/show/NCT01308112
263	NCT03640403	Effectiveness and Safety of Intermittent Preventive Treatment for Malaria Using Either Dihydroartemisinin-piperaquine or Artesunate-amodiaquine in Reducing Malaria Related Morbidities and Improving Cognitive Ability in School-aged Children in Tanzania	InSMART-school	Unknown status	No Results Available	Malaria,Falciparum|Anemia	Drug: Dihydroartemisinin-piperaquine|Drug: Artesunate-amodiaquine	Change from baseline in mean haemoglobin concentration at months 12 and 20 of follow-up|Clinical malaria incidence from month 0 till months 12 and 20 of follow up|Prevalence of asymptomatic malaria infections at month 0, 12 and 20 of follow up|Prevalence of PCR confirmed sub-microscopic parasitaemia at months 0,12 and 20 of follow up|Prevalence of soil transmitted helminths and schistosomiasis|Pr…	National Institute for Medical Research, Tanzania|Universiteit Antwerpen	5 Years to 15 Years (Child)	1555	Other	Allocation: Randomized|Intervention Model: Parallel Assignment|Masking: None (Open Label)|Primary Purpose: Prevention	TEAM VERSION3	March 26, 2019	December 31, 2020	December 31, 2021	August 21, 2018		September 1, 2021	National Institute for Medical Research, Tanga, Tanzania		https://ClinicalTrials.gov/show/NCT03640403
264	NCT01290601	Study to Evaluate the Efficacy and Safety of Tafenoquine for the Treatment of Plasmodium Vivax in Adults		Terminated	Has Results	Malaria|Plasmodium Vivax	Drug: Tafenoquine|Drug: Chloroquine + Primaquine|Drug: tafenoquine	Adequate Clinical Response (ACR) of Tafenoquine: 28 Day Cure Rate|Number of Subjects Without Relapse of P. Vivax|Safety and Tolerability of Tafenoquine as Defined by Most Common Adverse Events (AEs)|Parasite and Gametocyte Clearance Time (PCT and GCT)	U.S. Army Medical Research and Development Command|GlaxoSmithKline	20 Years to 60 Years (Adult)	70	U.S. Fed|Industry	Allocation: Randomized|Intervention Model: Sequential Assignment|Masking: Quadruple (Participant, Care Provider, Investigator, Outcomes Assessor)|Primary Purpose: Treatment	TQ study 058|A-12055	September 15, 2003	January 10, 2005	January 10, 2005	February 7, 2011	January 25, 2018	February 23, 2018	Bangkok Hospital for Tropical Diseases/Mahidol University, Bangkok, Thailand		https://ClinicalTrials.gov/show/NCT01290601
265	NCT02687373	Safety, Tolerability and Efficacy of PfSPZ Vaccine in Healthy Children and Infants 5 Months - 9 Years Living in Kenya		Completed	No Results Available	Malaria	Biological: PfSPZ Vaccine|Other: Normal Saline	Part 1 - Incidence and type of adverse events (AE)|Part 1 - Incidence and type of possibly/probably or definitely related serious adverse events (SAEs)|Part 1 - Assessment of Pf-specific antibodies in the different age categories and to the different vaccine doses|Part 2 - Incidence and type of adverse events in infants 5-12 months of age following administration of PfSPZ Vaccine|Part 2 - Inciden…	Sanaria Inc.|Kenya Medical Research Institute|Centers for Disease Control and Prevention|National Institutes of Health (NIH)|University of Maryland	5 Months to 9 Years (Child)	337	Industry|Other|U.S. Fed|NIH	Allocation: Randomized|Intervention Model: Parallel Assignment|Masking: Quadruple (Participant, Care Provider, Investigator, Outcomes Assessor)|Primary Purpose: Prevention	KEMRI/SERU/CGHR/017/3129|CDC IRB Protocol #6787	July 21, 2016	August 2018	August 14, 2018	February 22, 2016		April 19, 2019	Center for Global Health Research, KEMRI, Kisian, Siaya County, Kenya		https://ClinicalTrials.gov/show/NCT02687373
266	NCT02698748	Evaluating the Role of Chloroquine for Malaria Elimination	Cloroquina	Completed	No Results Available	Malaria	Drug: Chloroquine|Drug: Placebo	Adequate parasitologic response (APR) to therapy|Early parasitologic failure|Late parasitologic failure|Prevalence of chloroquine conferring pfcrt K76T mutation in pre-treatment infections|Rates of pre treatment pfcrt K76T mutation in cases of chloroquine treatment failure|Rates of post treatment pfcrt K76T mutation in cases of chloroquine treatment failure|Clearance time of parasitaemia	Centro de Investigacao em Saude de Manhica	18 Years and older (Adult, Older Adult)	75	Other	Allocation: Randomized|Intervention Model: Parallel Assignment|Masking: Single (Participant)|Primary Purpose: Prevention	CNBS (173/CNBS/13)	January 2015	April 2015	June 2015	March 4, 2016		February 7, 2018	Centro de Investigaçao em Saude de Manhiça, Manhiça, Maputo, Mozambique		https://ClinicalTrials.gov/show/NCT02698748
267	NCT01178021	Estimating the Risk of Plasmodium Vivax Relapses in Afghanistan	VRA	Completed	No Results Available	Vivax Malaria	Drug: Chloroquine|Drug: Chloroquine/Primaquine	Secondary vivax attack|secondary vivax attack|G6PD prevalence|Recurrence|Days of illness, haematocrit|Chloroquine levels|Adverse events	University of Oxford|National Malaria and Leishmaniasis Control Program, Afghanistan|Mahidol University	6 Months and older (Child, Adult, Older Adult)	593	Other	Allocation: Randomized|Intervention Model: Parallel Assignment|Masking: None (Open Label)|Primary Purpose: Treatment	BAKMAL0903	August 2009	February 2014	February 2014	August 9, 2010		January 15, 2019	Provincial Malaria Control Centers (MRC), Maimana, Faryab, Afghanistan|Provincial Malaria Control Centers (MRC), Jalalabad, Afghanistan|Provincial Malaria Control Centers (MRC), Kunduz, Afghanistan		https://ClinicalTrials.gov/show/NCT01178021
268	NCT03944317	Azithromycin (AZ) and Sulphadoxine-pyrimethamine (SP) for Malaria Prevention in Pregnant Women (IPT-AZ/IPT-SP)		Unknown status	No Results Available	Malaria in Pregnancy|Pregnancy	Drug: Sulfadoxine pyrimethamine|Drug: Azithromycin	malaria parasitaemia during pregnancy|malaria parasitaemia at the point of delivery	Federal Medical Centre, Owo	18 Years and older (Adult, Older Adult)	168	Industry	Allocation: Randomized|Intervention Model: Sequential Assignment|Masking: Single (Outcomes Assessor)|Primary Purpose: Prevention	FMCOWO	June 1, 2019	November 30, 2019	January 31, 2020	May 9, 2019		May 10, 2019	FMCOWO, Owo, Ondo, Nigeria		https://ClinicalTrials.gov/show/NCT03944317
269	NCT02259426	Dihydroartemisinin-piperaquine With Low Dose Primaquine to Reduce Malaria Transmission	DAPPI	Completed	No Results Available	Malaria|Asymptomatic Malaria|Plasmodium Falciparum	Drug: Dihydroartemisinin-piperaquine combination (Artekin)|Drug: Primaquine	Gametocyte prevalence on day 7 after initiation of treatment|Transmission to Anopheles gambiae mosquitoes|Haematological recovery|Gametocyte sex-ratio|Gametocyte carriage during follow-up	London School of Hygiene and Tropical Medicine|Radboud University Medical Center|International Centre of Insect Physiology and Ecology (ICIPE)	5 Years to 15 Years (Child)	120	Other	Allocation: Randomized|Intervention Model: Parallel Assignment|Masking: Quadruple (Participant, Care Provider, Investigator, Outcomes Assessor)|Primary Purpose: Treatment	DAPPI-1	October 2014	September 2015	December 2015	October 8, 2014		January 14, 2016	ICIPE, Mbita, Nyanza, Kenya		https://ClinicalTrials.gov/show/NCT02259426
270	NCT01954264	Epidemiology Study of Malaria Transmission Intensity in Sub-Saharan Africa		Completed	Has Results	Malaria	Procedure: Capillary blood sample|Other: Data collection	Number of Subjects With Plasmodium Falciparum (P. Falciparum) Parasitaemia (PFP), by Study Center|Number of Subjects With Malaria Control Interventions (MCIs), Overall|Number of Subjects Infected With P.Falciparum Parasitemia Receiving Malaria Control Interventions (MCIs), by Infection Status|Odds Ratio (OR) for the Number of Subjects With MCI, Infected With P. Falciparum Parasitemia, for the Nou…	GlaxoSmithKline	6 Months to 9 Years (Child)	2421	Industry	Allocation: N/A|Intervention Model: Single Group Assignment|Masking: None (Open Label)|Primary Purpose: Other	200187	October 19, 2013	November 22, 2013	November 25, 2013	October 1, 2013	October 5, 2018	January 21, 2020	GSK Investigational Site, Nouna, Burkina Faso|GSK Investigational Site, Ouagadougou, Burkina Faso|GSK Investigational Site, Dakar, Senegal		https://ClinicalTrials.gov/show/NCT01954264
271	NCT02783820	Safety, Tolerability and Pharmacokinetic Profile of Ascending Oral Doses of MMV390048, Part A		Completed	Has Results	Malaria	Drug: MMV390048 40 mg|Drug: Placebo to match MMV390048 40 mg|Drug: MMV390048 80 mg|Drug: Placebo to match MMV390048 80 mg|Drug: MMV390048 120 mg|Drug: Placebo to match MMV390048 120 mg	Safety of MMV390048 - Number of Adverse Events|PK Cmax|PK Tmax|PK Total Exposure AUClast|PK Total Exposure AUCinf|PK Distribution and Clearance (CL/F)|PK Distribution and Clearance (Vz/F)|PK Distribution and Clearance (t½)	Medicines for Malaria Venture|Clinical Network Services (CNS) Pty Ltd|Q-Pharm Pty Limited|QIMR Berghofer Medical Research Institute	18 Years to 55 Years (Adult)	24	Other|Industry	Allocation: Randomized|Intervention Model: Parallel Assignment|Masking: Quadruple (Participant, Care Provider, Investigator, Outcomes Assessor)|Primary Purpose: Treatment	MMV_MMV390048_16_01	May 2016	December 2016	December 2016	May 26, 2016	June 11, 2020	June 11, 2020	Q Pharm Clinics, Herston, Australia		https://ClinicalTrials.gov/show/NCT02783820
272	NCT01292707	A Cluster-randomised Trial of Interventions to Improve Antimalarial Prescribing With Malaria Tests	TACT	Completed	No Results Available	Malaria	Behavioral: Control|Behavioral: HW|Behavioral: HWC	The proportion of patients with a non-severe non-malarial illness prescribed a recommended antimalarial drug in a new consultation.	London School of Hygiene and Tropical Medicine|Kilimanjaro Christian Medical Centre, Tanzania|Ministry of Health, Tanzania	Child, Adult, Older Adult	1152	Other	Allocation: Randomized|Intervention Model: Single Group Assignment|Masking: None (Open Label)|Primary Purpose: Health Services Research	ACTc TACT	February 2011	February 2012	April 2012	February 9, 2011		November 19, 2014	Joint Malaria Programme, Moshi, Kilimanjaro, Tanzania		https://ClinicalTrials.gov/show/NCT01292707
273	NCT01704508	Improving Anti-malarial Treatment Options in Guinea-Bissau - Part A		Completed	No Results Available	Malaria	Drug: Artemether-lumefantrine|Drug: Dihydroartemisinin-piperaquine	Adequate clinical and parasitological response rate|the safety of AL and DP	Bandim Health Project|Karolinska Institutet	6 Months to 12 Years (Child)	346	Other	Allocation: Randomized|Intervention Model: Parallel Assignment|Masking: None (Open Label)|Primary Purpose: Treatment	Eurartesim-2012	November 2012	October 2015	July 2016	October 11, 2012		May 26, 2021	Bandim Health Project, Bissau, Guinea-Bissau		https://ClinicalTrials.gov/show/NCT01704508
274	NCT01053325	Establishing Effectiveness of Daily Co-trimoxazole Prophylaxis For Prevention of Malaria in Pregnancy		Completed	No Results Available	Malaria in Pregnancy|HIV Infections	Drug: Cotrimoxazole prophylaxis|Drug: SP IPT	To establish that in HIV negative pregnant women co-trimoxazole prophylaxis is non inferior to SP IPT with respect to birth weight at delivery (or within 24 hours). Non inferiority is defined as a difference in mean birth weights of no more than 100g.|To evaluate the effectiveness of co-trimoxazole prophylaxis and SP IPT in reducing placenta malaria in HIV+ pregnant women with CD4 ≥ 350/µl and in…	Institute of Tropical Medicine, Belgium|Tropical Diseases Research Centre, Zambia	Child, Adult, Older Adult	848	Other	Allocation: Randomized|Intervention Model: Parallel Assignment|Masking: None (Open Label)|Primary Purpose: Prevention	ITMP0409	September 2010	December 2012	February 2013	January 21, 2010		October 24, 2013	Kabuta Health Centre, Kabuta, Nchelenge District, Luapula Province of, Zambia		https://ClinicalTrials.gov/show/NCT01053325
275	NCT02654912	Community-led Responses for Elimination: Controlled Trial of Reactive Case Detection Versus Reactive Drug Administration	CORE Zambia	Completed	No Results Available	Malaria	Drug: Reactive Focal Drug Administration	Malaria seropositivity in children under five|Incidence of malaria confirmed by RDT or microscopy as measured through passive case detection at health posts and health centers|PCR parasite prevalence among individuals participating at 0, 30 and 90 days following a reactive research response for a period of 24 months	PATH|Ministry of Health, Zambia|AKROS Global Health	3 Months and older (Child, Adult, Older Adult)	8682	Other	Allocation: Randomized|Intervention Model: Parallel Assignment|Masking: Single (Outcomes Assessor)|Primary Purpose: Treatment	PATH-WIRB-1155095	February 2016	June 2020	July 2020	January 13, 2016		February 4, 2021	Southern province medical office, Choma, Southern, Zambia		https://ClinicalTrials.gov/show/NCT02654912
276	NCT01771848	Optimization of Controlled Human Malarial Infection by Injection of P. Falciparum Sporozoites in Non-Immune Adults		Completed	No Results Available	Malaria	Biological: PfSPZ Challenge	Infectivity of the administration regimens|Safety of PfSPZ Challenge	Sanaria Inc.|Barcelona Centre for International Health Research	18 Years to 45 Years (Adult)	36	Industry|Other	Allocation: Randomized|Intervention Model: Parallel Assignment|Masking: Single (Outcomes Assessor)|Primary Purpose: Diagnostic	BACHMI-01	December 2012	May 2013	July 2013	January 18, 2013		April 4, 2016	Centre d'Investigació del Medicament Institut de Recerca de l'Hospital de la Santa Creu i Sant Pau, Barcelona, Spain|CRESIB, Hospital Clínic-Universitat de Barcelona, Barcelona, Spain		https://ClinicalTrials.gov/show/NCT01771848
277	NCT03610399	Efficacy of 3 Regimens of Chloroquine and Primaquine for Treatment of P. Vivax Malaria, Cruzeiro do Sul, Acre, Brazil		Completed	Has Results	P Vivax|Malaria, Vivax	Drug: Primaquine	Participants With Adequate Clinical and Parasitologic Response Among Patients Enrolled|Participants With Adequate Clinical and Parasitologic Response Based on Microsatellite-corrected Analysis Per Protocol Day 168	Centers for Disease Control and Prevention|Ministry of Health, Brazil|Evandro Chagas National Institute of Infectious Disease	5 Years and older (Child, Adult, Older Adult)	257	U.S. Fed|Other	Allocation: Randomized|Intervention Model: Parallel Assignment|Masking: None (Open Label)|Primary Purpose: Treatment	7061	April 9, 2018	March 12, 2019	March 12, 2019	August 1, 2018	August 9, 2021	August 9, 2021	Hospital do Jurua, Cruzeiro do Sul, Brazil	Study Protocol, Statistical Analysis Plan, and Informed Consent Form, https://ClinicalTrials.gov/ProvidedDocs/99/NCT03610399/Prot_SAP_ICF_000.pdf	https://ClinicalTrials.gov/show/NCT03610399
278	NCT03490162	Safety and Pharmacokinetics Study of DM1157 to Treat Malaria		Terminated	No Results Available	Malaria	Drug: DM1157|Other: Placebo	Count of participants who discontinued single ascending dose (SAD) for safety reasons|Occurrence of abnormal ECG changes from baseline (categorized as clinical Adverse Events (AEs)) for a single dose taken after food ingestion|Occurrence of abnormal ECG changes from baseline (categorized as clinical Adverse Events (AEs)) for multiple ascending dose (MAD)|Occurrence of abnormal ECG changes from ba…	National Institute of Allergy and Infectious Diseases (NIAID)	18 Years to 45 Years (Adult)	50	NIH	Allocation: Randomized|Intervention Model: Sequential Assignment|Masking: Double (Participant, Investigator)|Primary Purpose: Treatment	16-0088|HHSN272201500006I	July 31, 2018	September 6, 2019	September 6, 2019	April 6, 2018		July 23, 2021	Duke University School of Medicine - Duke Clinical Research Institute - Duke Clinical Research Unit, Durham, North Carolina, United States		https://ClinicalTrials.gov/show/NCT03490162
279	NCT01065116	Artemether-Lumefantrine (AL) Unit Dose Pre-packs Versus Blister Packs		Completed	No Results Available	Malaria	Drug: AL Blister-packs with Instruction leaflets|Drug: AL unit dose age specific pre-packs	Adherence to Blister-packs versus unit dose pre-packs as measured by pill count and self report.|Parasitological cure rates|Clinical cure rates	Malaria Consortium, Uganda|Ministry of Health, Uganda|Makerere University	4 Months to 7 Years (Child)	920	Other	Allocation: Randomized|Intervention Model: Parallel Assignment|Masking: None (Open Label)|Primary Purpose: Treatment	COMDIS -Blisterpack	March 2010	November 2010	November 2010	February 9, 2010		July 21, 2011	Mulanda Health centre IV, Tororo District, Uganda		https://ClinicalTrials.gov/show/NCT01065116
280	NCT02461186	Arterolane-PQP Versus DHA-PQP in Uncomplicated Falciparum Malaria in Eastern Myanmar		Withdrawn	No Results Available	Uncomplicated Falciparum Malaria|Artemisinin-resistant	Drug: Arterolane maleate-piperaquine phosphate (Synriam)|Drug: Dihydroartemisinin-piperaquine phosphate (Duocotexin)	Peripheral blood parasite half-life|42 day PCR corrected adequate clinical and parasitological response (ACPR)	University of Oxford|Mahidol Oxford Tropical Medicine Research Unit|Department of Medical Research, Lower Myanmar	18 Years and older (Adult, Older Adult)	0	Other	Allocation: Randomized|Intervention Model: Parallel Assignment|Masking: None (Open Label)|Primary Purpose: Treatment	BAKMAL1501	June 2015	June 2017	June 2017	June 3, 2015		November 3, 2015			https://ClinicalTrials.gov/show/NCT02461186
281	NCT02671175	Post-discharge Malaria Chemoprevention(PMC) Study	PMC	Completed	No Results Available	Malaria|Severe Anemia	Drug: dihydroartemisinin-piperaquine|Drug: dihydroartemisinin-piperaquine placebo	All-cause deaths or all-cause re-admissions by 26 weeks from randomization (composite primary outcome).|Readmission due to severe malaria (defined as any treatment with parenteral quinine or artesunate, or presence of severe anaemia and treatment with oral antimalarials) by 26 weeks from randomization|All-cause readmission by 26 weeks from randomization|Readmissions due to severe anaemia (defined…	Liverpool School of Tropical Medicine|The Research Council of Norway|Kenya Medical Research Institute|Makerere University	up to 60 Months (Child)	1049	Other	Allocation: Randomized|Intervention Model: Parallel Assignment|Masking: Quadruple (Participant, Care Provider, Investigator, Outcomes Assessor)|Primary Purpose: Prevention	14.034|2965|2015-125|2014/1911	May 20, 2016	October 24, 2018	December 12, 2018	February 2, 2016		June 4, 2020	Homa Bay County Referral Hospital, Homa Bay, Homa Bay County, Kenya|Migori County Referral Hospital, Migori, Migori County, Kenya|Siaya County Referral Hospital, Siaya, Siaya County, Kenya|Jaramogi Oginga Odinga Teaching and Referral Hospital, Kisumu, Kenya|Hoima Regional Referral Hospital, Hoima, Uganda|Jinja Regional Referral Hospital, Jinja, Uganda|Kamuli Mission Hospital, Kamuli, Uganda|Masak…		https://ClinicalTrials.gov/show/NCT02671175
282	NCT02123290	DSM265 Phase IIa Investigation Treating Plasmodium Falciparum or Vivax		Completed	No Results Available	Plasmodium Falciparum Malaria|Plasmodium Vivax Malaria	Drug: DSM265 400mg|Drug: DSM265 xmg|Drug: DSM265 ymg	Adequate Clinical and Parasitological Response rate at Day 14|Pharmacokinetic parameter for exposure up to 168 hours|Pharmacokinetic parameter for exposure AUC (0-t)|Area under the plasma concentration vs time curve from time zero to infinity|Maximum plasma concentration (Cmax)|Time to reach maximum plasma concentration (tmax)|Terminal half-life (t½)|The plasma concentration at 168hours post-dose…	Medicines for Malaria Venture|Asociacion Civil Selva Amazonica	18 Years to 60 Years (Adult)	45	Other	Allocation: Non-Randomized|Intervention Model: Parallel Assignment|Masking: None (Open Label)|Primary Purpose: Treatment	MMV_DSM265_13_02	January 2016	January 2016	January 2016	April 25, 2014		June 22, 2016	Clínica de la Asociación Civil Selva Amazónica, Iquitos, Departamento de Loreto (Amazonía Peruana), Peru		https://ClinicalTrials.gov/show/NCT02123290
283	NCT03163121	Safety and Protective Efficacy of Genetically Attenuated PfSPZ-GA1 Vaccine in Healthy Dutch Volunteers		Completed	No Results Available	Malaria	Biological: PfSPZ-GA1 Vaccine|Biological: PfSPZ Vaccine|Other: Normal Saline|Biological: Mosquito-bite CHMI	Presence of blood stage parasites after inoculation with PfSPZ-GA1 Vaccine in Stage A|Frequency and magnitude of adverse events in study groups in Stage A and B|Presence of parasitemia after CHMI in Stage B	Sanaria Inc.|Radboud University Medical Center|Leiden University Medical Center	18 Years to 35 Years (Adult)	67	Industry|Other	Allocation: Randomized|Intervention Model: Parallel Assignment|Masking: Quadruple (Participant, Care Provider, Investigator, Outcomes Assessor)|Primary Purpose: Prevention	GA1|NL56657.000.16|2016-000893-39	May 12, 2017	October 25, 2018	October 25, 2018	May 22, 2017		March 5, 2019	Leiden University Medical Center, Albinusdreef 2, Leiden, Netherlands|Radboud University Medical Center, Geert Grooteplein 28, Nijmegen, Netherlands		https://ClinicalTrials.gov/show/NCT03163121
284	NCT02721420	Delivery of Malaria Chemoprevention in the Post-discharge Management of Children With Severe Anaemia in Malawi	PMC	Unknown status	No Results Available	Malaria|Severe Anemia	Drug: dihydroartemisinin-piperaquine|Other: message(SMS) reminder|Other: Health worker reminder|Other: short message(SMS) reminder	Proportion of those with 100 % uptake of PMC drugs during the 15 weeks of the study period.|Proportion of those with 60% uptake of PMC drugs during the 15 weeks of the study period.|Proportion of those with 30 % uptake of PMC drugs during the 15 week trial period.|Proportion of those with <30% uptake of PMC drugs during the 15 week trial period.	University of Malawi College of Medicine|University of Bergen|The Research Council of Norway|Makerere University|Liverpool School of Tropical Medicine|Kenya Medical Research Institute|University of Amsterdam|Imperial College London|London School of Hygiene and Tropical Medicine|University of Minnesota|Ministry of Health and Population, Malawi|Ministry of Health, Malawi	4 Months to 59 Months (Child)	375	Other	Allocation: Randomized|Intervention Model: Factorial Assignment|Masking: None (Open Label)|Primary Purpose: Prevention	P.02/15/1679	March 24, 2016	March 2019	December 2019	March 29, 2016		February 1, 2018	College Of Medicine,Training and Research Unit Of Excellence,Zomba Central Hospital, Zomba, Malawi		https://ClinicalTrials.gov/show/NCT02721420
285	NCT02773979	PfSPZ Challenge in Healthy Malaria-Naïve Adults in the United States		Completed	No Results Available	Plasmodium Falciparum Infection	Drug: Chloroquine|Biological: PfSPZ (NF54) Challenge|Other: Placebo	The number of serious adverse events (SAEs) related to study product.|The number of solicited local adverse events (AEs)|The number of solicited systemic adverse events(AEs)|The number of unsolicited adverse events (AEs) related to study product|The severity of solicited local adverse events (AEs) as assessed by grading scales|The severity of solicited systemic adverse event (AEs) as assessed by …	National Institute of Allergy and Infectious Diseases (NIAID)	18 Years to 45 Years (Adult)	28	NIH	Allocation: Randomized|Intervention Model: Parallel Assignment|Masking: Double (Participant, Investigator)|Primary Purpose: Prevention	11-0042|HHSN272201300019I	September 12, 2016	January 22, 2018	January 22, 2018	May 16, 2016		December 27, 2019	Kaiser Permanente Washington Health Research Institute - Vaccines and Infectious Diseases, Seattle, Washington, United States		https://ClinicalTrials.gov/show/NCT02773979
286	NCT01048801	Role and Effectiveness of Rapid Diagnostic Tests in Home-based Management of Malaria	ACTUGA2	Completed	No Results Available	Fever|Malaria	Device: Rapid diagnostic test|Other: presumptive malaria treatment	Proportion of patients given prompt effective treatment by CDDs: % of <5-year-old children diagnosed with malaria who receive appropriate ACT treatment within 24 hours of onset of malaria.|Coverage of prompt effective treatment: % of <5-year-old children with fever who received ACT treatment within 24 hours of onset of malaria, measured through household surveys.	DBL -Institute for Health Research and Development|Ministry of Health, Uganda|London School of Hygiene and Tropical Medicine|Artemisinin-based Combination Therapy	5 Months to 59 Months (Child)	2000	Other	Allocation: Randomized|Intervention Model: Parallel Assignment|Masking: None (Open Label)|Primary Purpose: Treatment	ACTUGA2	March 2010	July 2012	July 2012	January 14, 2010		October 12, 2012	Rukungiri District, Rukungiri, Uganda		https://ClinicalTrials.gov/show/NCT01048801
287	NCT04206332	Trial to Evaluate CIS43LS in Healthy Adults		Completed	No Results Available	Malaria	Drug: VRC-MALMAB0100-00-AB|Other: CHMI	To evaluate the safety and tolerability of CIS43LS|To determine if CIS43LS confers protection|To evaluate the pharmacokinetics of CIS43LS at each dose level|To estimate the lowest dose of CIS43LS administered IV and SC	National Institute of Allergy and Infectious Diseases (NIAID)|National Institutes of Health Clinical Center (CC)	18 Years to 50 Years (Adult)	71	NIH	Allocation: Non-Randomized|Intervention Model: Sequential Assignment|Masking: None (Open Label)|Primary Purpose: Prevention	200017|20-I-0017	January 7, 2020	February 28, 2022	April 6, 2022	December 20, 2019		November 11, 2022	University of Maryland Baltimore, Center for Vaccine Development, Baltimore, Maryland, United States	Study Protocol and Statistical Analysis Plan, https://ClinicalTrials.gov/ProvidedDocs/32/NCT04206332/Prot_SAP_001.pdf|"Informed Consent Form", https://ClinicalTrials.gov/ProvidedDocs/32/NCT04206332/ICF_000.pdf	https://ClinicalTrials.gov/show/NCT04206332
288	NCT01878357	Surveillance and Treatment With Dihydroartemisinin-piperaquine Plus Primaquine		Completed	No Results Available	Malaria	Drug: dihydroartemisinin-piperaquine|Drug: primaquine	Malaria incidence|Anemia	Indonesia University|Walter and Eliza Hall Institute of Medical Research	Child, Adult, Older Adult	1488	Other	Allocation: Randomized|Intervention Model: Parallel Assignment|Masking: None (Open Label)|Primary Purpose: Treatment	MTC Belu	June 2013	November 2013	November 2013	June 14, 2013		January 24, 2014	Kecamatan Wewiku, Betun, East Nusa Tenggara, Indonesia		https://ClinicalTrials.gov/show/NCT01878357
289	NCT01350856	Tracking Resistance to Artemisinin (TRAC)	TRAC	Completed	No Results Available	Falciparum Malaria	Drug: Artesunate 2|Drug: Artesunate 4	Parasite clearance rate|Parasite clearance time|Parasite reduction rates and ratios|Time for parasite count to fall|Fever clearance time|Gametocytemia in patients|Gametocyte carriage rates|In vitro susceptibility of P.falciparum to artemisinins|Pharmacokinetics relationships for artesunate and Dihydroartemisinin (DHA)|Parasite molecular markers of drug resistance|Identification of host factors th…	University of Oxford|Mahidol University|Worldwide Antimalarial Resistance Network	6 Months to 65 Years (Child, Adult, Older Adult)	1700	Other	Allocation: Randomized|Intervention Model: Parallel Assignment|Masking: None (Open Label)|Primary Purpose: Treatment	BAKMAL1101	May 2011	April 2014	December 2014	May 10, 2011		June 1, 2015	Ramu Upazila Health Complex, Cox's Bazaar, Bangladesh|Pailin General Hospital, Pailin, Cambodia|District Referral Hospital, Preah Vihear, Cambodia|Pursat Referral Hospital, Pursat, Cambodia|District Referral Hospital, Rattanakiri, Cambodia|Kingasani Health Centre, Kinshasa, Congo, The Democratic Republic of the|Sulkapara Block Primary Health Center, West Bengal, India|Pingilikani Dispensary, Kili…		https://ClinicalTrials.gov/show/NCT01350856
290	NCT04148690	Assessing the Impact of Group Antenatal Care on IPTp Uptake in Tanzania	GANC-TZ	Terminated	No Results Available	Malaria|Malaria in Pregnancy	Other: Group antenatal care (GANC)|Other: Standard antenatal care	Change in proportion of recently pregnant women receiving IPTp3|Correlation between ANC data and population data|Change in ANC coverage|Change in Gestational age at initiation of ANC|Change in Proportion of women who recently gave birth who received blood pressure, urine test, blood test, tetanus, IFA, albendazole, ITN, and IPTp|Change in Proportion of women who recently gave birth who had a faci…	Centers for Disease Control and Prevention|Jhpiego|Ministry of Health, Tanzania	15 Years to 45 Years (Child, Adult)	4515	U.S. Fed|Other	Allocation: Randomized|Intervention Model: Parallel Assignment|Masking: Single (Outcomes Assessor)|Primary Purpose: Health Services Research	7226 GANC-TZ	November 15, 2019	July 10, 2021	July 10, 2021	November 1, 2019		July 29, 2021	Chato District Hospital, Chato, Tanzania		https://ClinicalTrials.gov/show/NCT04148690
291	NCT01941264	Community-based Screening and Treatment of Malaria in Pregnancy: a Cluster-randomized Trial	COSMIC	Completed	No Results Available	Malaria, Antepartum|Maternal Malaria During Pregnancy - Baby Not Yet Delivered|Small for Gestational Age (Disorder)	Other: community based screening and treatment	Placental malaria|Birth weight	Royal Tropical Institute|Medical Research Council Unit, The Gambia|Centre Muraz|Imperial College London|World Health Organization|European Union	16 Years and older (Child, Adult, Older Adult)	4265	Other	Allocation: Randomized|Intervention Model: Parallel Assignment|Masking: Double (Investigator, Outcomes Assessor)|Primary Purpose: Prevention	6800110|ISRCTN37259296	October 2013	May 2016	May 2016	September 13, 2013		October 4, 2016	Centre de Recherches Entomologiques de Cotonou (CREC), Cotonou, Benin|Clinical Research Unit of Nanoro URCN/CMA, Centre Muraz (CM), Nanoro, Burkina Faso|Medical Research Council (MRC), Fajara, Gambia		https://ClinicalTrials.gov/show/NCT01941264
292	NCT02663700	Safety and Immunogenicity of Sanaria's Irradiated Sporozoite Vaccine (PfSPZ Vaccine) in Malaria-Experienced Adults in Burkina Faso		Completed	No Results Available	Plasmodium Falciparum Infection	Drug: Artesunate|Biological: PfSPZ Vaccine|Other: Placebo	Occurrence of Grade 3 unsolicited adverse events (AEs) considered related to vaccination|Occurrence of serious adverse events (SAEs) at any point during the study period|Occurrence of serious adverse events (SAEs) considered related to vaccination|Occurrence of solicited reactions|Antibody titers against P. falciparum circumsporozoite protein (CSP) at serology time points	National Institute of Allergy and Infectious Diseases (NIAID)	21 Years to 40 Years (Adult)	112	NIH	Allocation: Randomized|Intervention Model: Sequential Assignment|Masking: Double (Participant, Investigator)|Primary Purpose: Prevention	15-0001	April 7, 2016	December 17, 2018	December 17, 2018	January 26, 2016		July 29, 2019	Centre National de Recherche et de Formation sur le Paludisme - Research and Training, Ouagadougou, Kadiogo, Burkina Faso		https://ClinicalTrials.gov/show/NCT02663700
293	NCT01422954	Immunization With Plasmodium Falciparum Sporozoites Under Chloroquine Versus Mefloquine Prophylaxis		Completed	No Results Available	Malaria|Plasmodium Falciparum	Drug: Chloroquine prophylaxis|Drug: Mefloquine prophylaxis|Biological: Immunization|Biological: Controlled Human Malaria Infection|Drug: Malarone	Duration of prepatent period after challenge infection as measured by microscopy|Development of parasitemia as measured by PCR|Frequency of signs or symptoms in study groups|Cellular immune responses between study groups|Humoral immune responses between study groups	Radboud University Medical Center|ZonMw: The Netherlands Organisation for Health Research and Development	18 Years to 35 Years (Adult)	20	Other	Allocation: Randomized|Intervention Model: Parallel Assignment|Masking: Quadruple (Participant, Care Provider, Investigator, Outcomes Assessor)|Primary Purpose: Basic Science	ZonMw2	January 2012	December 2012	April 2013	August 25, 2011		April 29, 2013	Leiden University Medical Centre, Leiden, Netherlands		https://ClinicalTrials.gov/show/NCT01422954
294	NCT02211729	A Trial of Seasonal Malaria Chemoprevention Plus Azithromycin in African Children	SMCAZ	Completed	No Results Available	Malaria|Respiratory Infections	Drug: Sulphadoxine-Pyrimethamine+ Amodiaquine+ Azithromycin|Drug: Sulphadoxine-pyrimethamine + amodiaquine + placebo azithromycin	severe morbidity and mortality|macrolide resistant pneumococci carriage	London School of Hygiene and Tropical Medicine|Malaria Research and Training Center, Bamako, Mali|Institut de Recherche en Sciences de la Sante, Burkina Faso	3 Months to 59 Months (Child)	22090	Other	Allocation: Randomized|Intervention Model: Parallel Assignment|Masking: Quadruple (Participant, Care Provider, Investigator, Outcomes Assessor)|Primary Purpose: Prevention	MR/K007319/1	May 2014	December 31, 2017	December 31, 2017	August 7, 2014		March 7, 2018	Hounde district Hospital, Hounde, Burkina Faso|Bougouni Koulikoro District hospital, Bougouni, Mali		https://ClinicalTrials.gov/show/NCT02211729
295	NCT01082731	Efficacy of Artemisinin Combination Therapies for the Treatment of Uncomplicated P. Falciparum in Pregnancy in Brazil	PAACT-PF	Terminated	No Results Available	Malaria	Drug: Artemether-Lumefantrine|Drug: Mefloquine- Artesunate	63-day PCR-adjusted parasitological cure of P. falciparum	Centers for Disease Control and Prevention	15 Years and older (Child, Adult, Older Adult)	6	U.S. Fed	Allocation: Randomized|Intervention Model: Parallel Assignment|Masking: None (Open Label)|Primary Purpose: Treatment	PAACT-PF	November 2010	January 2012	January 2012	March 9, 2010		April 13, 2012	Hospital Geral Maternidade de Cruzeiro do Sul, Cruzeiro do Sul, Acre, Brazil|Centro de Pesquisa em Patologias Tropicais, Porto Velho, Rondonia, Brazil		https://ClinicalTrials.gov/show/NCT01082731
296	NCT02492178	Bio-availability of Rectal Artesunate in Children With Severe Falciparum Malaria	REACH	Completed	No Results Available	Malaria	Drug: Intrarectal artesunate|Drug: Intravenous artesunate|Drug: Intravenous quinine	Pharmacokinetics profile of rectal artesunate	University of Oxford|Kinshasa School of Public Health	Child, Adult, Older Adult	82	Other	Allocation: Randomized|Intervention Model: Crossover Assignment|Masking: None (Open Label)|Primary Purpose: Basic Science	REACH	July 2015	October 2015	October 2015	July 8, 2015		December 3, 2015	Kinshasa School of Public Health, Kinshasa, Congo, The Democratic Republic of the		https://ClinicalTrials.gov/show/NCT02492178
297	NCT01746199	Efficacy of Antifolates Against Malaria in HIV-infected Pregnant Women and the Emergence of Induced Resistance in Plasmodium Falciparum	MACOMBA	Completed	No Results Available	Malaria in Pregnancy|HIV Infection	Drug: cotrimoxazole daily prophylaxis|Drug: sulphadoxine-pyrimethamine	placental parasitaemia|observance CTM prophylaxis|occurrence of specific events related to the effectiveness of CTM prophylaxis and IPT-SP|occurence of adverse events	Institut Pasteur|Institut Pasteur de Bangui	18 Years and older (Adult, Older Adult)	193	Industry|Other	Allocation: Randomized|Intervention Model: Parallel Assignment|Masking: None (Open Label)|Primary Purpose: Prevention	2012-03	December 2013	October 2015	December 2019	December 10, 2012		November 30, 2020	Maternité de l'Hôpital communautaire, Bangui, Central African Republic|Maternité de l'Hôpital de l'Amitié, Bangui, Central African Republic|Maternité de la Gendarmerie Nationale, Bangui, Central African Republic|Maternité du centre de santé des Castors, Bangui, Central African Republic		https://ClinicalTrials.gov/show/NCT01746199
298	NCT01546961	Chloroquine Population Pharmacokinetics in Pre and Post-partum Women	KCP	Completed	No Results Available	Vivax Malaria	Drug: Chloroquine	Population Pharmacokinetics of Chloroquine|Relationship between pharmacokinetics and symptoms|Efficacy of Chloroquine|Reticulocyte counts|Pregnancy outcomes	University of Oxford	18 Years to 50 Years (Adult)	49	Other	Allocation: N/A|Intervention Model: Single Group Assignment|Masking: None (Open Label)|Primary Purpose: Treatment	SMRU1003	June 2011	November 2016	May 2017	March 7, 2012		January 8, 2019	Shoklo Malaria Research Unit, Tak, Mae Sot, Thailand		https://ClinicalTrials.gov/show/NCT01546961
299	NCT01454752	Intermittent Parasite Clearance (IPC) in Schools: Impact on Malaria, Anaemia and Cognition		Completed	No Results Available	Malaria|Anaemia	Drug: Intermittent parasite clearance|Other: Placebo	Prevalence of malaria parasitaemia|Prevalence of anaemia (Haemoglobin<11 g/dL)|Cognitive performance in tests of sustained attention	London School of Hygiene and Tropical Medicine|Division Controle Medicale Scolaire, Ministry of Education, Senegal|Ministry of Health, Senegal|Institut National d'Etude et d'Action pour le Developpement de l'Education, Senegal|Cheikh Anta Diop University, Senegal|Institut de Recherche pour le Developpement, Senegal|Harvard University	7 Years to 14 Years (Child)	860	Other	Allocation: Randomized|Intervention Model: Parallel Assignment|Masking: Triple (Participant, Investigator, Outcomes Assessor)|Primary Purpose: Prevention	WT-Clarke-Sen2011	November 2011	February 2012	February 2012	October 19, 2011		April 19, 2012	Institut de Recherche pour le Developpement, Dakar, Senegal		https://ClinicalTrials.gov/show/NCT01454752
300	NCT02704533	Sequential Optimization of Dose and Schedule of PfSPZ Vaccine		Completed	No Results Available	Malaria	Biological: PfSPZ Vaccine|Biological: PfSPZ Challenge (NF54)|Biological: PfSPZ Challenge (7G8)|Other: Normal saline	Number or occurrence of at least possibly related Grade 3 AEs and serious adverse events (SAEs) for PfSPZ Vaccine|PfSPZ Challenge (7G8) dose finding - Number or occurrence of at least possibly related Grade 3 AEs and SAEs|Number of adverse events following immunization (AEFI) for PfSPZ Vaccine|Proportion of volunteers who become parasitemic will be recorded, detected by thick blood film microscop…	Sanaria Inc.|Institute of Tropical Medicine, University of Tuebingen|German Federal Ministry of Education and Research|German Center for Infection Research	18 Years to 45 Years (Adult)	45	Industry|Other	Allocation: Randomized|Intervention Model: Parallel Assignment|Masking: Quadruple (Participant, Care Provider, Investigator, Outcomes Assessor)|Primary Purpose: Prevention	MAVACHE|2015-005123-11	August 29, 2016	October 19, 2018	December 2018	March 10, 2016		February 1, 2019	Institute of Tropical Medicine, University of Tuebingen, Wilhelmstr. 27, Tübingen, Germany		https://ClinicalTrials.gov/show/NCT02704533
301	NCT02009215	School-Based Treatment With ACT to Reduce Transmission	START-IPT	Completed	No Results Available	Malaria	Drug: Dihydroartemisinin-piperaquine (DP)	Parasite prevalence measured by microscopy in final community survey|Entomologic inoculation rate (EIR) in the entomology survey|Parasite prevalence measured by microscopy in the final school survey	London School of Hygiene and Tropical Medicine|Infectious Diseases Research Collaboration, Uganda|University of California, San Francisco|University of Durham	5 Years and older (Child, Adult, Older Adult)	10746	Other	Allocation: Randomized|Intervention Model: Parallel Assignment|Masking: None (Open Label)|Primary Purpose: Prevention	ITCRAA6910	February 2014	April 2015	April 2015	December 11, 2013		September 24, 2015	Infectious Diseases Research Collaboration, Kampala, Uganda		https://ClinicalTrials.gov/show/NCT02009215
302	NCT03814616	Pyramax in Asymptomatic Carriers of P. Falciparum Monoinfections		Unknown status	No Results Available	Malaria,Falciparum	Drug: Pyronaridine tetraphosphate 180mg:artesunate 60mg	PCR-adjusted APR at Day 28 (based on slide assessment by microscopy)|PCR-adjusted APR|PCR-unadjusted APR|Rate of recurrent infections, recrudescence and new infections|Proportion of parasite free participants|Gametocyte incidence|Adverse Events|Clinical laboratory data - Haematology|Clinical laboratory data - Biochemistry|Clinical laboratory data - Liver Enzymes|Clinical laboratory data - Liver E…	Shin Poong Pharmaceutical Co. Ltd.|Medicines for Malaria Venture	5 Years and older (Child, Adult, Older Adult)	300	Industry|Other	Allocation: Randomized|Intervention Model: Parallel Assignment|Masking: None (Open Label)|Primary Purpose: Treatment	SP-C-026-18	October 3, 2018	October 2019	October 2019	January 24, 2019		September 30, 2019	MRC Unit The Gambia at the London School of Hygiene and Tropical Medicine,, Fajara,, Banjul,, Gambia|Tropical Diseases Research Centre, Ndola, Zambia		https://ClinicalTrials.gov/show/NCT03814616
303	NCT03201770	Cohort Event Monitoring Study of Pyramax®		Completed	No Results Available	Malaria,Falciparum	Drug: pyronaridine artesunate	Evaluation and identification of hepatic safety events, including raised liver function tests|Overall safety|Evaluation of Efficacy	Shin Poong Pharmaceutical Co. Ltd.|Medicines for Malaria Venture	3 Months and older (Child, Adult, Older Adult)	8572	Industry|Other	Allocation: N/A|Intervention Model: Single Group Assignment|Masking: None (Open Label)|Primary Purpose: Treatment	SP-C-021-15	June 22, 2017	April 10, 2019	April 10, 2019	June 28, 2017		June 26, 2019	The Biotechnology Center Nkolbisson, Univ of Yaounde I, Messa, Yaoundé, Cameroon|Centre de Recherche du Centre Hospitalier du Mont Amba, Kinshasa, Congo, The Democratic Republic of the|Centre de Santé FCRM, Hospital of Talangai, Brazzaville, Congo|Institut Pierre Richet / Institut National de SanPublique (IPR/INSP), Bouaké, Côte D'Ivoire|CERMEL, Albert Schweitzer Hospital, Lambaréné, Gabon		https://ClinicalTrials.gov/show/NCT03201770
304	NCT01887821	Antimalarial Drug Susceptibility and Molecular Characterization of Plasmodium Vivax Isolates in Vietnam		Completed	No Results Available	Plasmodium Vivax Malaria	Drug: Chloroquine|Drug: Dihydroartemisinin/Piperaquine	Proportion of patients with adequate response to treatment|Proportion of patients classified as Early Treatment Failures|The parasite clearance time|Fever clearance time|Frequency of adverse and serious adverse events|Proportion of patients classified as Late Clinical Failures|Proportion of patients classified as Late Parasitological Failures	Oxford University Clinical Research Unit, Vietnam|Institute of Malaria, Parasitology and Entomology, Ho Chi Minh City, Viet Nam|Hospital for Tropical Diseases, Ho Chi Minh City, Vietnam|Agency for Science, Technology and Research|Wellcome Trust	3 Years and older (Child, Adult, Older Adult)	330	Other	Allocation: Randomized|Intervention Model: Parallel Assignment|Masking: None (Open Label)|Primary Purpose: Treatment	07MA	February 2013	June 2015	June 2015	June 27, 2013		September 30, 2016	Bu Gia Map Health Station, Bu Gia Map, Binh Phuoc, Vietnam		https://ClinicalTrials.gov/show/NCT01887821
305	NCT01816113	Phase Ia Study of ChAd63/MVA PvDBP		Completed	No Results Available	Malaria|Plasmodium Vivax	Biological: ChAd63 PvDBP 5 x 10^9|Biological: ChAd63 PvDBP 5 x 10^10|Biological: MVA PvDBP 1 x 10^8|Biological: MVA PvDBP 2 x 10^8	The safety in healthy volunteers of two new candidate malaria vaccines, ChAd63 PvDBP administered alone, and with MVA PvDBP, in a prime-boost regime.|The humoral and cellular immunogenicity of ChAd63 PvDBP, when administered to healthy volunteers alone and with MVA PvDBP.	University of Oxford	18 Years to 50 Years (Adult)	24	Other	Allocation: Non-Randomized|Intervention Model: Parallel Assignment|Masking: None (Open Label)|Primary Purpose: Prevention	VAC051	April 2013	July 2014	July 2014	March 21, 2013		May 8, 2017	Centre for Clinical Vaccinology and Tropical Medicine, Oxford, Oxfordshire, United Kingdom		https://ClinicalTrials.gov/show/NCT01816113
306	NCT02613520	Safety and Immunogenicity in Age De-Escalation of PfSPZ Vaccine in Tanzanian Adults, Children, and Infants		Completed	No Results Available	Malaria	Biological: PfSPZ Vaccine|Other: Normal Saline|Biological: PfSPZ Challenge (for CHMI)	Incidence and type of Adverse Events|Level of Antibodies against Pf proteins in volunteer sera|Inhibitory Capacity of Volunteer Sera against in vitro Sporozoite Invasion of Hepatocytes|Quantitation of cellular immune responses against Pf proteins in volunteers|Whole genome expression profiles of volunteer	Sanaria Inc.|Ifakara Health Institute|Swiss Tropical & Public Health Institute|Medical Care Development, Inc.|Tanzania Commission for Science and Technology|Government of Equatorial Guinea|Marathon Oil Corporation|Noble Oil Services	6 Months to 45 Years (Child, Adult)	105	Industry|Other	Allocation: Randomized|Intervention Model: Parallel Assignment|Masking: Quadruple (Participant, Care Provider, Investigator, Outcomes Assessor)|Primary Purpose: Prevention	BSPZV2	December 2015	February 2017	March 2017	November 24, 2015		October 15, 2018	Bagamoyo Research and Training center of the Ifakara Health Institute, Bagamoyo, Tanzania		https://ClinicalTrials.gov/show/NCT02613520
307	NCT03906474	VAC063C: A Study to Assess Repeat Blood-stage P. Falciparum Infection		Completed	No Results Available	Malaria	Biological: Blood-stage controlled human P. falciparum malaria infection	The safety of primary, secondary and tertiary blood-stage controlled human Plasmodium falciparum malaria infection of healthy malaria-naïve UK adults, as measured by (S)AE occurrences.|The effect of prior blood-stage CHMI on parasite multiplication rate following tertiary (Group 1) and secondary (Group 2) homologous CHMI in unvaccinated volunteers, compared to primary challenge in new malaria naï…	University of Oxford	18 Years to 50 Years (Adult)	11	Other	Allocation: Non-Randomized|Intervention Model: Parallel Assignment|Masking: None (Open Label)|Primary Purpose: Other	VAC063C	November 6, 2018	February 14, 2019	February 14, 2019	April 8, 2019		April 8, 2019	CCVTM, University of Oxford, Churchill Hospital, Oxford, United Kingdom		https://ClinicalTrials.gov/show/NCT03906474
308	NCT03707353	An Efficacy Study of IV Boosting With ChAd63/MVA ME-TRAP		Completed	No Results Available	Malaria	Biological: ChAd63 ME-TRAP and MVA ME-TRAP vaccination	Efficacy and safety of intramuscular vaccination followed by intravenous boosting with ChAd63 and MVA encoding ME-TRAP, in healthy malaria-naïve volunteers, assessed by frequency of adverse events|To assess cell-mediated immunogenicity generated in malaria naïve individuals of vaccination schedules incorporating intramuscular prime dose(s) followed by intravenous booster with ChAd63 and MVA encod…	University of Oxford	18 Years to 45 Years (Adult)	43	Other	Allocation: Non-Randomized|Intervention Model: Parallel Assignment|Masking: None (Open Label)|Primary Purpose: Prevention	VAC066	October 30, 2018	June 10, 2019	June 10, 2019	October 16, 2018		September 26, 2019	NIHR Clinical Research Facility, Hammersmith Hospital, London, United Kingdom|CCVTM, University of Oxford, Oxford, United Kingdom|John Radcliffe Hospital, Oxford, United Kingdom|Southampton National Institute for Health Research, Southampton, United Kingdom		https://ClinicalTrials.gov/show/NCT03707353
309	NCT02431637	Experimental Falciparum Transmission to Anopheles	EFITA	Completed	Has Results	Malaria	Biological: Administration of the malaria inoculum|Drug: Piperaquine Phosphate 480 mg	Successful Infection of Vector Mosquitoes Following Both Direct and Indirect Feeding on the Blood of Infected Participants|Safety: Number of AEs	Medicines for Malaria Venture|Q-Pharm Pty Limited|Clinical Network Services (CNS) Pty Ltd|Sullivan Nicolaides Pathology|QIMR Berghofer Medical Research Institute|Army Malaria Institute, Australia	18 Years to 55 Years (Adult)	6	Other|Industry	Allocation: N/A|Intervention Model: Single Group Assignment|Masking: None (Open Label)|Primary Purpose: Treatment	QP14C21	April 2015	September 2016	September 2016	May 1, 2015	May 26, 2020	May 26, 2020	Q-Pharm Clinics, Herston, Queensland, Australia		https://ClinicalTrials.gov/show/NCT02431637
310	NCT02859350	Safety, Tolerability and Immunogenicity of PfSPZ Vaccine in an Age De-escalation Trial in Equatorial Guinea.		Completed	No Results Available	Malaria	Biological: PfSPZ Vaccine|Biological: PfSPZ Challenge (for CHMI)|Other: Normal Saline|Biological: PfSPZ Challenge (for PfSPZ-CVac)	Incidence and type of Adverse Events|Level of Antibodies against Pf proteins in volunteer sera|Inhibitory Capacity of Volunteer Sera against in vitro Sporozoite Invasion of Hepatocytes|Quantitation of cellular immune responses against Pf proteins in volunteers|Whole genome expression profiles of volunteer	Sanaria Inc.|Ifakara Health Institute|Swiss Tropical & Public Health Institute|Government of Equatorial Guinea|Marathon Oil Corporation|Noble Oil Services|La Paz Medical Center, Malabo, Equatorial Guinea	6 Months to 65 Years (Child, Adult, Older Adult)	135	Industry|Other	Allocation: Randomized|Intervention Model: Parallel Assignment|Masking: Quadruple (Participant, Care Provider, Investigator, Outcomes Assessor)|Primary Purpose: Prevention	EGSPZV2	November 2016	December 2017	February 2018	August 9, 2016		October 15, 2018	La Paz Medical Center, Malabo, Equatorial Guinea		https://ClinicalTrials.gov/show/NCT02859350
311	NCT01663831	Repellents as Added Control Measure to Long Lasting Insecticidal Nets	MalaResT	Completed	No Results Available	Malaria	Other: Mosquito topical repellent	Change from baseline in malaria prevalence at 6 months|Malaria incidence	Institute of Tropical Medicine, Belgium|NCHADS - Ministry of Health of Cambodia|Institut Pasteur	2 Years and older (Child, Adult, Older Adult)	40000	Other|Industry	Allocation: Randomized|Intervention Model: Parallel Assignment|Masking: None (Open Label)|Primary Purpose: Prevention	OPP1032354	May 2012	December 2013	December 2013	August 13, 2012		February 3, 2014	Banlung, Ratanakiri, Cambodia		https://ClinicalTrials.gov/show/NCT01663831
312	NCT01043744	Non-malarial Febrile Illness in Children in Areas of Perennial Malaria Transmission		Completed	No Results Available	Malaria|Non-malarial Febrile Illness	Drug: Artemether-Lumefantrine	Hematological recovery (Hb return to normal)|Mean time to next infection|Etiologic agent of non-malarial febrile illness	Centers for Disease Control and Prevention	6 Months to 59 Months (Child)	1000	U.S. Fed	Allocation: Randomized|Intervention Model: Parallel Assignment|Masking: None (Open Label)|Primary Purpose: Treatment	CDC-CCID-5597	January 2010	December 2011	December 2011	January 7, 2010		March 11, 2013	Miono Health Center, Miono, Bagamoyo District, Tanzania|Msata Dispensary, Msata, Tanzania		https://ClinicalTrials.gov/show/NCT01043744
313	NCT01160809	Effect of a Combined Use of Mosquito Repellent and Insecticide Treated Net on Malaria in Ethiopia		Completed	No Results Available	Malaria|Mosquito Repellent|Long Lasting Insecticidal Nets	Other: Mosquito repellent	Malaria parasite (P. falciparum and/or P. vivax)through microscopic detection|Household ownership and utilization of LLINs	Malaria Consortium, Ethiopia|Addis Ababa University|Columbia University|Coalition Against Malaria in Ethiopia	Child, Adult, Older Adult	6082	Other	Allocation: Randomized|Intervention Model: Parallel Assignment|Masking: None (Open Label)|Primary Purpose: Prevention	1	September 2008	December 2008	January 2009	July 12, 2010		July 12, 2010	SNNPR, Ethiopia, Awassa, Snnpr, Ethiopia		https://ClinicalTrials.gov/show/NCT01160809
314	NCT03352843	Single Low-dose Primaquine Efficacy and Safety.	ESSLDPQP4502D6	Unknown status	No Results Available	Malaria	Drug: Primaquine	Safety of single low-dose primaquine.|Sterilization of gametocytes|Gametocytes carriage on day 7	Tropical Pesticides Research Institute, Tanzania|European and Developing Countries Clinical Trials Partnership (EDCTP)	1 Year to 10 Years (Child)	155	Other	Allocation: N/A|Intervention Model: Single Group Assignment|Masking: None (Open Label)|Primary Purpose: Prevention	TMA2016CDF-1555	June 11, 2019	December 30, 2019	November 30, 2020	November 24, 2017		June 20, 2019	Tropical Pesticides Research Institute (TPRI), Arusha, Tanzania		https://ClinicalTrials.gov/show/NCT03352843
315	NCT03671109	Improving Maternal heAlth by Reducing Malaria in African HIV Women	MAMAH	Unknown status	No Results Available	Malaria|HIV/AIDS|Pregnancy Related	Drug: Dihydroartemisinin-piperaquine (DHA-PPQ)|Drug: Placebo Oral Tablet	Maternal parasitaemia at delivery|Incidence of clinical malaria|Incidence of all-cause admissions|Incidence of all-cause outpatient attendances|Frequency and severity of adverse events|Mean haemoglobin concentration|Prevalence of submicroscopic P. falciparum peripheral parasitaemia|Prevalence of anaemia (Hb<11 g/dL)|Prevalence of severe anaemia (Hb<7 g/dL)|Mean CD4+ T cell counts levels|Proportio…	Barcelona Institute for Global Health|Medicines for Malaria Venture|Universität Tübingen|Centre de Recherche Médicale de Lambaréné|Medical University of Vienna|Bernhard Nocht Institute for Tropical Medicine|Centro de Investigação em Saúde de Manhiça	Child, Adult, Older Adult	644	Other	Allocation: Randomized|Intervention Model: Parallel Assignment|Masking: Quadruple (Participant, Care Provider, Investigator, Outcomes Assessor)|Primary Purpose: Prevention	EDCTP- RIA2016MC-1613	September 20, 2019	November 2021	November 2022	September 14, 2018		December 13, 2019	Centre de Recherches Médicales de Lambaréné (CERMEL), Lambaréné, Gabon|Centro de Investigação em Saúde de Manhiça (CISM), Manhiça, Mozambique		https://ClinicalTrials.gov/show/NCT03671109
316	NCT03203421	A Safety and Efficacy Study of ChAdOx1 LS2 and MVA LS2		Completed	No Results Available	Malaria	Biological: ChAdOx1 LS2|Biological: MVA LS2	The safety and tolerability of ChAdOx1 LS2 administered alone and with MVA LS2 in a prime-boost vaccination regimen in healthy malaria-naive volunteers assessed by the frequency and severity of adverse events.|The efficacy of ChAdOx2 LS2 and MVA LS2 administered in a prime-boost vaccination regimen against malaria sporozoite challenge, in healthy malaria-naive volunteers.	University of Oxford	18 Years to 45 Years (Adult)	18	Other	Allocation: Non-Randomized|Intervention Model: Parallel Assignment|Masking: Single (Outcomes Assessor)|Primary Purpose: Prevention	VAC067	July 3, 2017	December 20, 2017	December 20, 2017	June 29, 2017		June 13, 2018	CCVTM, University of Oxford, Churchill Hospital, Oxford, United Kingdom		https://ClinicalTrials.gov/show/NCT03203421
317	NCT01350752	Research on the Economics of Artemisinin Combination Therapy (ACTs) for the Treatment of Malaria	REACT	Completed	No Results Available	Malaria	Behavioral: RDTs & Provider Training on Malaria Diagnosis and Treatment|Behavioral: Extended provider training (Cameroon only)|Behavioral: School based malaria education (Nigeria only)	Proportion of febrile patients receiving treatment as recommended in clinical guidelines for uncomplicated malaria|Health worker knowledge	London School of Hygiene and Tropical Medicine|University of Yaounde|University of Nigeria, Enugu Campus	6 Months and older (Child, Adult, Older Adult)	6513	Other	Allocation: Randomized|Intervention Model: Parallel Assignment|Masking: None (Open Label)|Primary Purpose: Health Services Research	REACT	May 2011	September 2012	January 2015	May 10, 2011		September 9, 2016	Various health facilities, Yaounde, Central Region, Cameroon|Various health facilities, Bamenda, North West Region, Cameroon|Various health facilities, Enugu, Enugu State, Nigeria		https://ClinicalTrials.gov/show/NCT01350752
318	NCT01328990	Pharmacokinetics of Sulfadoxine-pyrimethamine Plus Amodiaquine for Intermittent Preventive Treatment in Children (IPTc)		Completed	No Results Available	Malaria	Drug: sulfadoxine-pyrimethamine plus amodiaquine	Concentration of sulfadoxine, pyrimethamine, and desethylamodiaquine|Tolerability	London School of Hygiene and Tropical Medicine|Cheikh Anta Diop University, Senegal	3 Months to 59 Months (Child)	150	Other	Allocation: N/A|Intervention Model: Single Group Assignment|Masking: None (Open Label)|Primary Purpose: Prevention	IZ5856	April 2011	July 2011	July 2011	April 5, 2011		September 19, 2011	Universite Chiekh Anta Diop, Dakar, Senegal		https://ClinicalTrials.gov/show/NCT01328990
319	NCT02898779	Metabolism and Pharmacokinetics of Primaquine Enantiomers in Human Volunteers, Study 1		Completed	No Results Available	Malaria	Drug: Primaquine, R-Primaquine, S-Primaquine, SR Primaquine	Primary outcome: Plasma concentration of parent primaquine and carboyprimaquine following a single dose treatment with primaquine (racemate or enantiomers) not to exceed 45 mg|Area Under Curve (AUC) for primaquine up to 24 hours after the primaquine administration|Maximum concentration (Cmax) for primaquine up to 24 hours after the primaquine administration|Area Under Curve (AUC) for carboxyprima…	University of Mississippi, Oxford	18 Years to 60 Years (Adult)	36	Other	Allocation: Randomized|Intervention Model: Crossover Assignment|Masking: Single (Participant)|Primary Purpose: Basic Science	PQ Study 1	May 1, 2017	March 1, 2018	March 1, 2018	September 13, 2016		May 15, 2018	University of Mississippi, Oxford, Mississippi, United States		https://ClinicalTrials.gov/show/NCT02898779
320	NCT01076868	Incidence of Vivax Along the Thai Burma Border	VHC	Completed	No Results Available	Vivax Malaria	Drug: Primaquine	Incidence|Adverse events	University of Oxford|Mahidol University	6 Months and older (Child, Adult, Older Adult)	403	Other	Allocation: N/A|Intervention Model: Single Group Assignment|Masking: None (Open Label)|Primary Purpose: Prevention	SMRU0909	February 2010	September 2, 2014	September 2, 2014	February 26, 2010		October 3, 2018	Shoklo Malaria Research Unit, Mae Sot, Tak, Thailand		https://ClinicalTrials.gov/show/NCT01076868
321	NCT03014258	A Systems Biology Approach to Malaria Immunity		Completed	No Results Available	Plasmodium Falciparum Infection	Biological: NF54 P. falciparum malaria challenge	Percentage of subjects testing positive for parasites|Percentage of subjects with positive malaria smear|Quantification of parasite infection|Antibody reactivity against Circumsporozoite protein (CSP)|Antibody reactivity against Glutamate-rich protein (GLURP)|Antibody reactivity against Plasmodium Falciparum liver- and erythrocytic-stage antigen|Antibody reactivity against Plasmodium Falciparum p…	National Institute of Allergy and Infectious Diseases (NIAID)	18 Years to 50 Years (Adult)	27	NIH	Allocation: Non-Randomized|Intervention Model: Parallel Assignment|Masking: None (Open Label)|Primary Purpose: Other	15-0058	June 7, 2017	July 19, 2019	July 19, 2019	January 9, 2017		June 8, 2021	University of Maryland School of Medicine - Center for Vaccine Development - Baltimore, Baltimore, Maryland, United States		https://ClinicalTrials.gov/show/NCT03014258
322	NCT01218893	Immunization With Different Doses of Plasmodium Falciparum Sporozoites Under Chloroquine Prophylaxis	ZonMw1	Completed	No Results Available	Plasmodium Falciparum Malaria	Drug: Chloroquine prophylaxis|Biological: Immunization|Biological: Plasmodium falciparum challenge|Drug: Malarone treatment	Period to thick smear positivity after challenge in groups 1, 2, 3 and 4|Parasitemia and kinetics of parasitemia as measured by PCR in groups 1, 2, 3 and 4|Frequency of signs or symptoms in groups 1, 2, 3 and 4|Cellular immune response between groups 1, 2, 3 and 4|Antibody production between groups 1, 2, 3 and 4|Cytokine profile in groups 1, 2, 3 and 4	Radboud University Medical Center	18 Years to 35 Years (Adult)	30	Other	Allocation: Randomized|Intervention Model: Parallel Assignment|Masking: Quadruple (Participant, Care Provider, Investigator, Outcomes Assessor)|Primary Purpose: Basic Science	ZonMw1	April 2011	January 2012	March 2012	October 11, 2010		April 2, 2012	Leiden University Medical Centre, Leiden, Netherlands		https://ClinicalTrials.gov/show/NCT01218893
323	NCT03660839	Study to Investigate the Clinical and Parasiticidal Activity and Pharmacokinetics of Different Doses of Artefenomel and Ferroquine in Patients With Uncomplicated Plasmodium Falciparum Malaria		Completed	Has Results	Plasmodium Falciparum Infection	Drug: Artefenomel (OZ439)|Drug: Ferroquine (SSR97193)	Percentage of Participants With Polymerase Chain Reaction (PCR)-Corrected Adequate Clinical and Parasitological Response (ACPR) at Day 28 (ACPR28)|Percentage of Participants With Crude Adequate Clinical and Parasitological Response at Day 28|Parasitemia: Change From Baseline in Number of Parasites Per Microliter of Blood at 6, 12, 18, 24, 30, 36, 48, 72, 96, 120, 144 and 168 Hours|Observed Parasi…	Sanofi|Medicines for Malaria Venture	14 Years to 69 Years (Child, Adult, Older Adult)	140	Industry|Other	Allocation: Randomized|Intervention Model: Parallel Assignment|Masking: None (Open Label)|Primary Purpose: Treatment	ACT14655|U1111-1191-5573	September 11, 2018	November 6, 2019	November 6, 2019	September 7, 2018	December 2, 2020	March 21, 2022	Investigational Site Number 2040001, Cotonou, Benin|Investigational Site Number 8540002, Banfora, Burkina Faso|Investigational Site Number 8540001, Ouagadougou, Burkina Faso|Investigational Site Number 2660002, Lambarene, Gabon|Investigational Site Number 2660001, Libreville, Gabon|Investigational Site Number 4040002, Siaya, Kenya|Investigational Site Number 8000001, Tororo, Uganda	Study Protocol, https://ClinicalTrials.gov/ProvidedDocs/39/NCT03660839/Prot_000.pdf|"Statistical Analysis Plan", https://ClinicalTrials.gov/ProvidedDocs/39/NCT03660839/SAP_001.pdf	https://ClinicalTrials.gov/show/NCT03660839
324	NCT02605720	Cardiac Safety of Repeated Doses of Dihydroartemisinin-Piperaquine for the Use in Mass Treatment Campaigns	ECG-Lihir	Completed	No Results Available	Malaria	Drug: Dihydroartemisinin-piperaquine	Change in QTcF interval (Fridericia's correction QT interval) after study drugs administration compared to baseline|Plasma piperaquine concentrations after study drugs|Change in QTcF interval after study drugs administration compared to baseline	Lihir Medical Centre|Walter and Eliza Hall Institute of Medical Research|Papua New Guinea Institute of Medical Research|Barcelona Institute for Global Health	3 Years to 49 Years (Child, Adult)	78	Other	Allocation: N/A|Intervention Model: Single Group Assignment|Masking: None (Open Label)|Primary Purpose: Treatment	LihirMC	September 2015	January 2016	February 2016	November 16, 2015		March 3, 2016	Lihir medical Centre, Londolovit, New ireland province, Papua New Guinea		https://ClinicalTrials.gov/show/NCT02605720
325	NCT02905019	A Safety and Efficacy Study of R21 +/- ChAd63/MVA ME-TRAP		Completed	No Results Available	Malaria	Biological: R21 with Matrix-M1|Biological: ChAd63 ME-TRAP|Biological: MVA ME-TRAP	Efficacy of adjuvanted R21 at two different doses and adjuvanted R21 + ChAd63 and MVA encoding ME-TRAP in healthy malaria-naïve volunteers as assessed by number of completely protected individuals.|Safety of adjuvanted R21 at two different doses and adjuvanted R21 + ChAd63 and MVA encoding ME-TRAP in healthy malaria-naïve volunteers as assessed by frequency of adverse events.|Humoral immunogenici…	University of Oxford	18 Years to 45 Years (Adult)	63	Other	Allocation: Randomized|Intervention Model: Parallel Assignment|Masking: Single (Outcomes Assessor)|Primary Purpose: Prevention	VAC065	August 2016	December 21, 2017	December 21, 2017	September 19, 2016		June 13, 2018	NIHR Wellcome Trust Clinical Research Facility, Hammersmith Hospital, London, United Kingdom|CCVTM, University of Oxford,, Oxford, United Kingdom|Southampton National Institute for Health Research, Southampton, United Kingdom		https://ClinicalTrials.gov/show/NCT02905019
326	NCT01075945	Dihydroartemisinin- Piperaquine Versus Artemether- Lumefantrine in the Treatment Uncomplicated Plasmodium Falciparum Malaria in Sudan		Unknown status	No Results Available	Malaria	Drug: Dihydroartemisinin- piperaquine|Drug: artemether- lumefantrine	comparing the cure rate between the two drugs	University of Khartoum|Southeast University, China	5 Years to 95 Years (Child, Adult, Older Adult)	140	Other	Allocation: Randomized|Intervention Model: Parallel Assignment|Masking: None (Open Label)|Primary Purpose: Treatment	DP v AL01|DP v AL01aasudan|wadadam	February 2010	April 2010	April 2010	February 25, 2010		February 25, 2010	Sinnar, Cinnar, Blue Nile, Sudan		https://ClinicalTrials.gov/show/NCT01075945
327	NCT02237586	Effect of Plasmodium Falciparum Exposure and Sickle Cell Trait on Infection Rates and Kinetics After IV Administration of PfSPZ Challenge		Completed	No Results Available	Plasmodium Falciparum Malaria|Malaria	Biological: PfSPZ Challenge	Days from inoculation to start of malaria episode|Frequency, incidence and nature of adverse events|Dynamics of P. falciparum parasite growth	Sanaria Inc.|Centre de Recherche Médicale de Lambaréné|Institute of Tropical Medicine, University of Tuebingen	18 Years to 30 Years (Adult)	25	Industry|Other	Allocation: Non-Randomized|Intervention Model: Parallel Assignment|Masking: Quadruple (Participant, Care Provider, Investigator, Outcomes Assessor)|Primary Purpose: Basic Science	LACHMI-001	July 2014	September 2014	February 2015	September 11, 2014		April 23, 2015	Centre de Recherches Médicales de Lambaréné, Lambaréné, Gabon		https://ClinicalTrials.gov/show/NCT02237586
328	NCT02561624	Hati Salama (Secure Voucher)		Completed	No Results Available	Malaria	Behavioral: Behaviour change communication via text message	Increased uptake of long-lasting insecticide treated nets from retailers using an electronic voucher through text messaging.	Queen's University|Mennonite Economic Development Associates	18 Years to 50 Years (Adult)	5219	Other	Allocation: Randomized|Intervention Model: Parallel Assignment|Masking: Triple (Participant, Care Provider, Investigator)|Primary Purpose: Prevention	DMED-1712-14	July 2015	January 2016	January 2016	September 28, 2015		April 13, 2016	Pamoja Tunawez, Moshi, Tanzania		https://ClinicalTrials.gov/show/NCT02561624
329	NCT03590340	Regimen Optimization Trial of PfSPZ Vaccine in Equatorial Guinea		Completed	No Results Available	Malaria	Biological: PfSPZ Vaccine|Other: Normal saline|Biological: PfSPZ Challenge (for CHMI)	Incidence and type of Adverse Events (AEs)|Proportion of volunteers who become parasitemic will be recorded, detected by thick blood smear microscopy (TBS) and/ or quantitative real time polymerase chain reaction (qPCR)|Level of Antibodies against Pf proteins in volunteer sera|Inhibitory Capacity of Volunteer Sera against in vitro Sporozoite Invasion of Hepatocytes	Sanaria Inc.|Ifakara Health Institute|Swiss Tropical & Public Health Institute|Government of Equatorial Guinea|Noble Oil Services|Marathon Oil Corporation|Atlantic Methanol Production Company|Equatorial Guinea (EG) liquefied natural gas (LNG)	18 Years to 45 Years (Adult)	104	Industry|Other	Allocation: Randomized|Intervention Model: Parallel Assignment|Masking: Quadruple (Participant, Care Provider, Investigator, Outcomes Assessor)|Primary Purpose: Prevention	EGSPZV3	July 30, 2018	March 12, 2019	March 12, 2019	July 18, 2018		January 7, 2020	Baney Clinical Research Center, Santiago De Baney, Bioko Island, Equatorial Guinea		https://ClinicalTrials.gov/show/NCT03590340
330	NCT01585077	Exposure of Naive and Pre-immune Subjects to P. Vivax Challenge	ChallengeIII	Completed	No Results Available	Malaria	Biological: P. vivax infected mosquito bites	Pre-patent period onset|Immune response	Socrates Herrera Valencia|Malaria Vaccine and Drug Development Center	18 Years to 45 Years (Adult)	16	Other	Allocation: Randomized|Intervention Model: Parallel Assignment|Masking: None (Open Label)|Primary Purpose: Basic Science	CIV - 08 - 102010	October 2012	June 2013	November 2013	April 25, 2012		January 15, 2014	Malaria Vaccine and Drug development Center (MVDC), Cali, Valle del Cauca, Colombia		https://ClinicalTrials.gov/show/NCT01585077
331	NCT01967472	Adherence to Antimalarial Drugs in Sierra Leone		Completed	No Results Available	Malaria	Drug: amodiaquine-artesunate (AQAS) fixed-dose|Drug: Artemether-lumefantrine combination (AL) dispersable	Adherence	London School of Hygiene and Tropical Medicine|National Malaria Control Program, Ministry of Health and Sanitation|Pharmacy Board of Sierra Leone, Ministry of Health and Sanitation	6 Months to 59 Months (Child)	1145	Other	Allocation: Randomized|Intervention Model: Parallel Assignment|Masking: None (Open Label)|Primary Purpose: Treatment	SL-ACT-01	September 16, 2013	December 2013	January 2014	October 23, 2013		January 11, 2018	George Brook Health Center, Freetown, Sierra Leone|Ross Road Health Facility, Freetown, Sierra Leone		https://ClinicalTrials.gov/show/NCT01967472
332	NCT02610400	Evaluation of Reactive Focal Mass Drug Administration (rfMDA) +/- Reactive Focal Vector Control (RAVC) in Namibia		Completed	No Results Available	Malaria	Combination Product: RACD|Combination Product: RAVC|Combination Product: rfMDA	Incidence|All-age infection prevalence|All-age seroprevalence|Feasibility of attaining coverage|Safety: Serious adverse events (SAEs)|Acceptability|Refusal rates|Cost of intervention|Medication adherence	University of California, San Francisco|University of Texas|London School of Hygiene and Tropical Medicine|University of Southampton|The Novartis Foundation|Clinton Health Access Initiative, Nigeria	6 Months and older (Child, Adult, Older Adult)	9845	Other	Allocation: Randomized|Intervention Model: Factorial Assignment|Masking: None (Open Label)|Primary Purpose: Treatment	OPP1089413_Namibia_rfMDA	February 2016	December 2017	December 2017	November 20, 2015		July 17, 2020	University of Namibia Multidisciplinary Research Centre, Windhoek, Namibia	Study Protocol and Statistical Analysis Plan, https://ClinicalTrials.gov/ProvidedDocs/00/NCT02610400/Prot_SAP_001.pdf	https://ClinicalTrials.gov/show/NCT02610400
333	NCT02313376	Safety, Attenuation and Immunogenicity of GAP3KO Administered Via A Stephensi Mosquitoes		Completed	No Results Available	Malaria	Biological: GAP3KO	Safety assessed by frequency of AEs, SAEs, and patent parasitemia via peripheral blood smear|CSP antibody titer|Percent inhibition of in vitro sporozoite	Seattle Children's Research Institute (SCRI)	18 Years to 50 Years (Adult)	10	Other	Allocation: N/A|Intervention Model: Single Group Assignment|Masking: None (Open Label)|Primary Purpose: Basic Science	MC-004	December 2014	February 2015	August 2015	December 10, 2014		November 18, 2015	Seattle Biomedical Research Institute Malaria Clinical Trial Center, Seattle, Washington, United States		https://ClinicalTrials.gov/show/NCT02313376
334	NCT01930331	Safety, Tolerability, Pharmacokinetics and Efficacy of ARCO		Completed	No Results Available	Plasmodium Falciparum|Malaria, Falciparum	Drug: artemisinin/naphthoquine|Drug: dihydroartemisinin/piperaquine phosphate	Number of reported non serious and serious adverse events|12-lead ECG recordings: Heart rate, PR interval, QRS duration, QT interval, QTc (Fridericia and Bazett corrections), any T wave or U-wave morphology.	Ifakara Health Institute	6 Years to 60 Years (Child, Adult)	60	Other	Allocation: Randomized|Intervention Model: Single Group Assignment|Masking: None (Open Label)|Primary Purpose: Treatment	IHI	January 7, 2014	July 27, 2014	June 1, 2015	August 28, 2013		March 14, 2018	Ifakara Health Institute, Bagamoyo, Tanzania		https://ClinicalTrials.gov/show/NCT01930331
335	NCT02168569	In Vivo Efficacy of Artemether-lumefantrine and Amodiaquine-artesunate in Mozambican Children	MEFI	Completed	No Results Available	Malaria	Drug: Coartem™ (Artemether-lumefantrine combination)|Drug: Coarsucam™ (Amodiaquine-artesunate combination)	To measure the Day 28, PCR corrected cure rates of artemether-lumefantrine (Coartem) and Amodiaquine-artesunate (Coarsucam).|to evaluate the incidence of adverse events|PCR uncorrected Day 28 efficacy of AL and AQ-AS	Centro de Investigacao em Saude de Manhica|FHI 360	6 Months to 59 Months (Child)	700	Other	Allocation: Non-Randomized|Intervention Model: Parallel Assignment|Masking: None (Open Label)|Primary Purpose: Treatment	134/CNBS/11	June 2011	January 2012	January 2013	June 20, 2014		June 20, 2014	Hospital Rural de Montepuez, Montepuez, Cabo Delgado, Mozambique|Hospital Rural de Chókwe,, Chokwe, Gaza, Mozambique|Centro de Investigação em Saúde de Manhiça, Manhiça, Maputo, Mozambique|Centro de Saúde de Dondo, Dondo, Sofala, Mozambique|Hospital Provinvial de Tete, Tete, Mozambique		https://ClinicalTrials.gov/show/NCT02168569
336	NCT01082718	Pharmacokinetics of Mefloquine-Artesunate in Pregnant Women With Uncomplicated Plasmodium Falciparum Infection		Withdrawn	No Results Available	Malaria|Pregnancy	Drug: Mefloquine Artesunate	Area under the curve of Mefloquine - artesunate in pregnant versus matched non-pregnant women with P. falciparum malaria|PCR correct cure rate on Day 63	Centers for Disease Control and Prevention	18 Years and older (Adult, Older Adult)	0	U.S. Fed	Allocation: Non-Randomized|Intervention Model: Parallel Assignment|Masking: None (Open Label)|Primary Purpose: Treatment	PAACT PK	March 2010	October 2010	October 2010	March 9, 2010		April 13, 2012			https://ClinicalTrials.gov/show/NCT01082718
337	NCT03083847	Dose Escalation PfSPZ-CVac		Completed	Has Results	Malaria	Drug: Chloroquine Phosphate|Drug: Pyrimethamine|Biological: Sanaria PfSPZ Challenge	Number of Participants With P.Falciparum Blood Stage Infection|Number of Participants Requiring Treatment With Additional Anti-malarial Medication|Number of Participants With Local and Systemic Adverse Events (AEs)|Number of Participants With Serious Adverse Events (SAEs)	National Institute of Allergy and Infectious Diseases (NIAID)|Sanaria Inc.|National Institutes of Health Clinical Center (CC)	18 Years to 50 Years (Adult)	55	NIH|Industry	Allocation: Non-Randomized|Intervention Model: Parallel Assignment|Masking: None (Open Label)|Primary Purpose: Prevention	170067|17-I-0067	June 5, 2017	June 26, 2019	June 26, 2019	March 20, 2017	July 24, 2020	June 1, 2021	National Institutes of Health Clinical Center, Bethesda, Maryland, United States	Study Protocol and Statistical Analysis Plan, https://ClinicalTrials.gov/ProvidedDocs/47/NCT03083847/Prot_SAP_000.pdf	https://ClinicalTrials.gov/show/NCT03083847
338	NCT01837992	Safety and Efficacy of Primaquine for P. Vivax		Unknown status	No Results Available	Malaria	Drug: Primaquine|Drug: delayed primaquine	Efficacy: Numbers of Plasmodium vivax relapses per person-years of follow-|Safety and toxicity (1): Numbers with mild adverse events|Safety and toxicity (2) Numbers with moderate adverse events|Safety and toxicity (3) Numbers with severe adverse events|Safety and toxicity (4) Numbers with any adverse events|Safety and toxicity (5) Numbers with assumed significant haemolysis|Safety and toxicity (6…	Menzies School of Health Research|Walter and Eliza Hall Institute of Medical Research|Ministry of Health, Vanuatu|Ministry of Health, Solomon Islands|World Health Organization	12 Months to 60 Years (Child, Adult)	180	Other	Allocation: Randomized|Intervention Model: Parallel Assignment|Masking: None (Open Label)|Primary Purpose: Treatment	VanSI_2013	May 2013	May 2014	May 2015	April 23, 2013		November 8, 2013	Tetere Hospital, Guadalcanal Province, Honiara, Guadalcanal Province, Solomon Islands|Aoki Hospital, Malaita Province, Auki, Malaita Province, Solomon Islands|Northern Provincial Hospital, Nambauk Aid Post, V.F.H.A Dispensary and Fanafo Dispensary, Luganville, Sanma Province, Vanuatu|Toroa Dispensary, NTM Health Centre and Vila Central Hospital, Port Vila, Shefa Province, Vanuatu		https://ClinicalTrials.gov/show/NCT01837992
339	NCT01994525	Immunization Via Mosquito Bite With Radiation-attenuated Sporozoites	IMRAS	Completed	No Results Available	Malaria	Biological: PfRAS|Biological: Placebo|Other: Challenge	Solicited adverse events|Unsolicited adverse events|Laboratory adverse events|Serious adverse events|Signs and symptoms related to malaria infection|Parasitemia|Identify and validate immunological PBMC biomarkers|Identify and validate immunological serum biomarkers|Identify and validate whole blood immunological biomarkers	U.S. Army Medical Research and Development Command|Seattle Children's Research Institute (SCRI)|Bill and Melinda Gates Foundation	18 Years to 50 Years (Adult)	54	U.S. Fed|Other	Allocation: Randomized|Intervention Model: Parallel Assignment|Masking: None (Open Label)|Primary Purpose: Prevention	S-12-22	January 24, 2014	December 20, 2016	February 2017	November 25, 2013		September 17, 2019	Naval Medical Research Center Clinical Trials Center (CTC), Bethesda, Maryland, United States		https://ClinicalTrials.gov/show/NCT01994525
340	NCT02497612	To Evaluate the Efficacy, Safety, Tolerability and Pharmacokinetics of a Single Dose Regimen of Ferroquine and Artefenomel in Adults and Children With Uncomplicated Plasmodium Falciparum Malaria	FALCI	Terminated	Has Results	Plasmodium Falciparum Infection	Drug: Ferroquine SSR97193|Drug: Artefenomel|Other: Placebo	Percentage of Participants With Polymerase Chain Reaction (PCR)-Adjusted Adequate Clinical and Parasitological Response (ACPR) at Day 28: African <=5 Years Per Protocol Population at Day 28 (PP28)|Percentage of Participants With Polymerase Chain Reaction-adjusted Adequate Clinical and Parasitological Response at Day 28: African >5 Years Per Protocol Population at Day 28 (A5PP28)|Percentage of Par…	Sanofi|Medicines for Malaria Venture	6 Months to 69 Years (Child, Adult, Older Adult)	377	Industry|Other	Allocation: Randomized|Intervention Model: Parallel Assignment|Masking: Quadruple (Participant, Care Provider, Investigator, Outcomes Assessor)|Primary Purpose: Treatment	DRI12805|U1111-1155-7960	July 25, 2015	September 23, 2019	September 23, 2019	July 14, 2015	October 19, 2020	March 24, 2022	Investigational Site Number 204001, Cotonou, Benin|Investigational Site Number 854002, Comoé, Burkina Faso|Investigational Site Number 854003, Niangoloko, Burkina Faso|Investigational Site Number 854001, Ouagadougou, Burkina Faso|Investigational Site Number 266002, Lambaréné, Gabon|Investigational Site Number 266001, Libreville, Gabon|Investigational Site Number 404003, Kisumu, Kenya|Investigatio…	Study Protocol, https://ClinicalTrials.gov/ProvidedDocs/12/NCT02497612/Prot_000.pdf|"Statistical Analysis Plan", https://ClinicalTrials.gov/ProvidedDocs/12/NCT02497612/SAP_001.pdf	https://ClinicalTrials.gov/show/NCT02497612
341	NCT02509481	Repeat Ivermectin Mass Drug Administrations for Control of Malaria: a Pilot Safety and Efficacy Study	RIMDAMAL	Completed	Has Results	Malaria|Lymphatic Filariasis	Drug: Ivermectin|Drug: Albendazole	Incidence of Clinical Malaria Episodes|Adverse Events|Entomological Indicator of Parasite Transmission|Molecular Force of P. Falciparum Infection|Number of 6-10 Year Old Participants With Soil Transmitted Helminths (STH)|Entomological Inoculation Rate	Colorado State University|Institut de Recherche en Sciences de la Sante, Burkina Faso|Centre Muraz|Ministère de la Santé du Burkina Faso	Child, Adult, Older Adult	2712	Other	Allocation: Randomized|Intervention Model: Parallel Assignment|Masking: Single (Outcomes Assessor)|Primary Purpose: Treatment	5375011|OPP1116536	June 2015	November 2015	December 2015	July 28, 2015	January 4, 2019	January 4, 2019	Colorado State University, Fort Collins, Colorado, United States|Institut de Recherche en Sciences de la Santé, Bobo Dioulasso, Houet, Burkina Faso	Study Protocol, Statistical Analysis Plan, and Informed Consent Form, https://ClinicalTrials.gov/ProvidedDocs/81/NCT02509481/Prot_SAP_ICF_000.pdf	https://ClinicalTrials.gov/show/NCT02509481
342	NCT01697787	Amodiaquine-Artesunate & Artemether-Lumefantrine Efficacy in Burkina Faso		Completed	No Results Available	Malaria	Drug: Amodiaquine-Artesunate|Drug: Artemether-lumefantrine	Rate of treatment failures|RDT performance Vs microscopy	Centre Muraz|Institute of Tropical Medicine, Belgium	6 Months to 90 Years (Child, Adult, Older Adult)	150	Other	Allocation: Randomized|Intervention Model: Parallel Assignment|Masking: None (Open Label)|Primary Purpose: Treatment	CM/CRUN0012	October 2012	September 2014	September 2014	October 2, 2012		July 31, 2015	Clinical Reaserch Unit, Nanoro, Boulkiemdé, Burkina Faso		https://ClinicalTrials.gov/show/NCT01697787
343	NCT03355664	Study to Compare the Triple ACT AL+AQ With the ACT AL in Cambodia and Vietnam	TACT-CV	Completed	Has Results	Malaria, Falciparum	Drug: ACT|Drug: TACT	Polymerase Chain Reaction Corrected Efficacy Defined as Adequate Clinical and Parasitological Response (ACPR) by Study Arm|42-day Polymerase Chain Reaction Corrected Efficacy According to Site/Geographic Region|Parasite Clearance Half-life|Fever Clearance Time|Number of Severe Adverse Events by Study Arm|Incidence of Adverse Events Concerning Markers of Hepatic or Renal Toxicity|Incidence of Prol…	University of Oxford	2 Years to 65 Years (Child, Adult, Older Adult)	310	Other	Allocation: Randomized|Intervention Model: Parallel Assignment|Masking: None (Open Label)|Primary Purpose: Treatment	MAL17008	March 19, 2018	March 4, 2020	March 4, 2020	November 28, 2017	July 15, 2022	July 15, 2022	Siem Pang Health Center, Siem Pang, Stung Treng, Cambodia|Pailin Referral Hospital, Pailin, Cambodia|Hospital for Tropical Diseases of Khanh Hoa,, Van Ninh, Khanh Hoa, Vietnam|Phuoc Long Hospital, Phuoc Long, Phuoc, Vietnam	Study Protocol, https://ClinicalTrials.gov/ProvidedDocs/64/NCT03355664/Prot_000.pdf|"Statistical Analysis Plan", https://ClinicalTrials.gov/ProvidedDocs/64/NCT03355664/SAP_001.pdf	https://ClinicalTrials.gov/show/NCT03355664
344	NCT01095055	A Study of AdCh63 AMA1 Alone and With MVA AMA1		Completed	No Results Available	Malaria	Biological: AdCh63 AMA1|Biological: AdCh63 AMa1 and MVA AMA1	Safety of AdCh63 administered alone, and combinedwith MVA AMA1|The level of immune response induced by vaccination with AdCh63 AMA1, when administered as a single vaccination and sequentially with MVA AMA1	University of Oxford	18 Years to 50 Years (Adult)	16	Other	Allocation: Non-Randomized|Intervention Model: Parallel Assignment|Masking: None (Open Label)|Primary Purpose: Prevention	VAC036	March 2010	October 2010	October 2010	March 29, 2010		March 28, 2011	Hospital for Tropical Diseases, London, United Kingdom|Centre for Clinical Vaccinology and Tropical Medicine, Churchill Hospital, Old Road, Headington, Oxford, United Kingdom		https://ClinicalTrials.gov/show/NCT01095055
345	NCT02282293	Reducing the Burden of Malaria in HIV-Infected Pregnant Women and Their HIV-Exposed Children (PROMOTE-BC2)		Completed	Has Results	Malaria|Human Immunodeficiency Virus	Drug: Monthly dihydroartemisinin-piperaquine (DP) + daily trimethoprim/sulfamethoxazole (TS)|Drug: Monthly placebo + daily trimethoprim/sulfamethoxazole (TS)	Number of Participants With Placental Malaria|Incidence of Malaria, Pregnant Women|Maternal Parasitemia at Delivery by Microscopy and LAMP|Placental Parasitemia (Number of Women With Placental Blood Samples Positive for Malaria by Microscopy or PCR)|Number of Monthly Routine Visits With Positive Blood Samples for Parasites|Composite Adverse Birth Outcome (Proportion With Low Birth Weight (<2500 g…	University of California, San Francisco|Eunice Kennedy Shriver National Institute of Child Health and Human Development (NICHD)	16 Years and older (Child, Adult, Older Adult)	200	Other|NIH	Allocation: Randomized|Intervention Model: Parallel Assignment|Masking: Quadruple (Participant, Care Provider, Investigator, Outcomes Assessor)|Primary Purpose: Prevention	PROMOTE-BC2	December 9, 2014	May 26, 2016	May 26, 2016	November 4, 2014	March 5, 2019	March 5, 2019	IDRC Research Clinic - Tororo District Hospital, Tororo, Uganda		https://ClinicalTrials.gov/show/NCT02282293
346	NCT01988636	Study of Safety and Effectiveness of Intravenous Immunization With PfSPZ Vaccine in Healthy African Adults		Completed	No Results Available	Malaria	Biological: PfSPZ Vaccine|Drug: Placebo	Assess the safety of repeated IV immunizations with PfSPZ Vaccine	National Institute of Allergy and Infectious Diseases (NIAID)|Malaria Research and Training Center, Bamako, Mali|Sanaria Inc.|National Institutes of Health Clinical Center (CC)	18 Years to 35 Years (Adult)	296	NIH|Other|Industry	Allocation: Randomized|Intervention Model: Factorial Assignment|Masking: Double (Participant, Investigator)|Primary Purpose: Prevention	999914010|14-I-N010	October 29, 2013	August 20, 2015	August 20, 2015	November 20, 2013		December 3, 2019	University of Bamako, Bamako, Mali		https://ClinicalTrials.gov/show/NCT01988636
347	NCT01205178	G6PD (Glucose-6-phosphate Dehydrogenase) Study to Evaluate Hemolysis Potential of TFQ (Tafenoquine)		Completed	No Results Available	Malaria	Drug: Chloroquine|Drug: Primaquine|Drug: Tafenoquine	To evaluate the safety, tolerability, and hemolytic potential of TQ in G6PD-deficient female healthy volunteers compared with G6PD-normal female healthy volunteers. This will be done by measuring maximum absolute decline in Haemoglobin from baseline|Maximum absolute decline in Hgb (or Hct) from baseline for TQ in G6PD-deficient healthy volunteers compared to G6PD-normal healthy volunteers.	GlaxoSmithKline|Medicines for Malaria Venture	18 Years to 45 Years (Adult)	192	Industry|Other	Allocation: Randomized|Intervention Model: Parallel Assignment|Masking: None (Open Label)|Primary Purpose: Basic Science	110027	July 2, 2009	April 1, 2013	April 1, 2013	September 20, 2010		June 7, 2017	GSK Investigational Site, Bangkok, Thailand|GSK Investigational Site, Tak, Thailand		https://ClinicalTrials.gov/show/NCT01205178
348	NCT02610686	Evaluating the Efficacy of Chloroquine for the Treatment of Plasmodium Vivax Infections in Central Vietnam		Unknown status	No Results Available	Plasmodium Vivax	Drug: Chloroquine	Number of patients with Adequate Clinical and Parasitological Response (ACPR) at day 42 after treatment with Chloroquine.|Ex vivo susceptibility of P. vivax isolates to QN, DHA , PPQ and CQ (Mean IC50 and IC90)	National Institute of Malariology, Parasitology and Entomology, Vietnam|Institute of Tropical Medicine, Belgium	1 Year and older (Child, Adult, Older Adult)	100	Other	Allocation: N/A|Intervention Model: Single Group Assignment|Masking: None (Open Label)|Primary Purpose: Treatment	ITM- NIMPE	March 2015	October 2016	December 2016	November 20, 2015		March 23, 2016	Chu R Cam, Pleiku, Gia Lai, Vietnam		https://ClinicalTrials.gov/show/NCT02610686
349	NCT01775592	Plasmodium Falciparum Artemisinin Resistance Vietnam		Completed	No Results Available	Plasmodium Falciparum	Drug: Arterakin (DHA-PPQ)	Parasite clearance time|efficacy of DHA-PPQ at day 42 post-treatment in Traleng Quangnam, Vietnam|in vitro susceptibility of P.falciparum isolates towards DHA and PPQ in Quang Nam Province	National Institute of Malariology, Parasitology and Entomology, Vietnam|Institute of Tropical Medicine, Belgium	2 Months and older (Child, Adult, Older Adult)	95	Other	Allocation: N/A|Intervention Model: Single Group Assignment|Masking: None (Open Label)|Primary Purpose: Treatment	NIMPE - ITM	September 2012	January 2013	January 2013	January 25, 2013		January 28, 2013	Health Centre Tra Leng, Tra Leng, Quang Nam, Vietnam		https://ClinicalTrials.gov/show/NCT01775592
350	NCT02001012	P. Knowlesi Trial of Artemether-lumefantrine vs Chloroquine	CAN KNOW	Completed	No Results Available	Uncomplicated Knowlesi Malaria	Drug: Artemether-lumefantrine combination|Drug: Chloroquine	Parasite clearance|Rates of recurrent infection / treatment failure at day 42.|Occurrence of anaemia at day 28 when using AL vs. CQ.|P. knowlesi and gametocyte carriage throughout follow up when using AL vs. CQ.|Frequency of complications throughout follow up when using AL vs. CQ.	Menzies School of Health Research|Ministry of Health, Malaysia	1 Year and older (Child, Adult, Older Adult)	123	Other	Allocation: Randomized|Intervention Model: Parallel Assignment|Masking: None (Open Label)|Primary Purpose: Treatment	NMRR-13-18375	January 2014	January 2015	March 2015	December 4, 2013		July 7, 2017	Kota Marudu District Hospital, Kota Marudu, Sabah, Malaysia|Kudat District Hospital, Kudat, Sabah, Malaysia|Pitas District Hospital, Pitas, Sabah, Malaysia		https://ClinicalTrials.gov/show/NCT02001012
351	NCT04009096	VAC071: A Study to Assess Efficacy of the ChAd63/MVA PvDBP Vaccines		Completed	No Results Available	Malaria, Vivax	Biological: ChAd63 PvDBP and MVA PvDBP	Efficacy of the ChAd63 and MVA PvDBP vaccines, administered in a heterologous prime-boost regimen, assessed by a reduced parasite multiplication rate in vaccinated subjects|Safety of the ChAd63 and MVA PvDBP vaccines andidates, administered in a heterologous prime-boost regimen in a CHMI study in healthy volunteers|The humoral immunogenicity ChAd63 and MVA PvDBP vaccine candidates, administered i…	University of Oxford	18 Years to 45 Years (Adult)	16	Other	Allocation: Non-Randomized|Intervention Model: Parallel Assignment|Masking: None (Open Label)|Primary Purpose: Prevention	VAC071	July 18, 2019	July 7, 2022	July 7, 2022	July 5, 2019		August 17, 2022	Centre for Clinical Vaccinology & Tropical Medicine, Oxford, Oxfordshire, United Kingdom		https://ClinicalTrials.gov/show/NCT04009096
352	NCT01084213	Intermittent Preventive Treatment Versus Scheduled Screening and Treatment of Malaria in Pregnancy	IPTp_IST	Completed	No Results Available	Malaria|Pregnancy|Anaemia	Drug: Intermittent screening and treatment of malaria in pregnancy (IST)|Drug: SP-IPTp	Prevalence of low birth weight|Prevalence of third trimester anaemia|Prevalence of placenta malaria|Prevalence of anaemia at the time of delivery or shortly afterwards.|Prevalence of peripheral blood parasitaemia|Episodes of clinical malaria during the course of the pregnancy.|Serious adverse events in the mother.|Adverse outcome of pregnancy - abortions, still births and neonatal deaths.|Occurre…	London School of Hygiene and Tropical Medicine|Medical Research and Training Centre, Mali|University of Ouagadougou, Burkina Faso|Medical Research Council Unit, The Gambia|Navrongo Health Research Centre, Ghana|Liverpool School of Tropical Medicine	16 Years to 45 Years (Child, Adult)	5354	Other	Allocation: Randomized|Intervention Model: Parallel Assignment|Masking: None (Open Label)|Primary Purpose: Health Services Research	MiPcMA05	June 2010	July 2012	October 2012	March 10, 2010		April 11, 2014	Université de Ouagadougou, Ouagadougou, Burkina Faso|Medical Research Council Laboratories, Basse, Gambia|Navrongo Health Research Centre, Navrongo, Ghana|Medical Research and Training Centre, Bamako, Mali		https://ClinicalTrials.gov/show/NCT01084213
353	NCT02252640	A Safety and Efficacy Study of Concomitant Administration of ChAd63/MVA ME-TRAP + RTS,S		Completed	No Results Available	Plasmodium Falciparum Malaria	Biological: RTS,S/AS01B (50mcg of RTS,S and standard adult dose of AS01)|Biological: RTS,S/AS01B (10mcg of RTS,S and one fifth of the standard dose of AS01)|Biological: ChAd63 ME-TRAP (5 x 10^10 vp)|Biological: MVA ME-TRAP (2 x 10^8 pfu)	Efficacy of a combination immunization regimen with ChAd63/MVA ME-TRAP given concomitantly with RTS,S/AS01B against malaria sporozoite challenge.|Safety of a combination immunization regimen with ChAd63/MVA ME-TRAP given concomitantly with RTS,S/AS01B against malaria sporozoite challenge.|Immunogenicity generated in malaria naïve individuals of two different dosing regimens of RTS,S/AS01B given c…	University of Oxford|The PATH Malaria Vaccine Initiative (MVI)|National Institute for Health Research, United Kingdom	18 Years to 45 Years (Adult)	48	Other	Allocation: Randomized|Intervention Model: Parallel Assignment|Masking: None (Open Label)|Primary Purpose: Prevention	VAC059|2014-001301-40	January 2015	October 2015	October 2015	September 30, 2014		December 3, 2015	NIHR WTCRF, University Hospital Southampton NHS Foundation Trust, Southampton, Hampshire, United Kingdom|Centre for Clinical Vaccinology and Tropical Medicine, University of Oxford, Oxford, Oxfordshire, United Kingdom|Surrey Clinical Research Centre, University of Surrey, Guildford, Surrey, United Kingdom|NIHR/Wellcome Trust Imperial CRF, Hammersmith Hospital, Imperial College NHS Trust, London, …		https://ClinicalTrials.gov/show/NCT02252640
354	NCT04130282	VAC077: Safety and Immunogenicity of the Pfs25-IMX313/Matrix-M Vaccine		Terminated	No Results Available	Malaria,Falciparum	Biological: Pfs25-IMX313/Matrix-M1	Assessment of safety and reactogenicity through collection of data on the frequency, duration and severity of solicited and unsolicited adverse events.|Humoral and cellular immunogenicity of the Pfs25-IMX313/Matrix-M1 vaccine, when administered to healthy adult volunteers|Ex-vivo efficacy of the Pfs25-IMX313/Matrix-M1 vaccine, when administered to healthy adult volunteers	University of Oxford	18 Years to 45 Years (Adult)	1	Other	Allocation: N/A|Intervention Model: Single Group Assignment|Masking: None (Open Label)|Primary Purpose: Prevention	VAC077	September 27, 2019	September 22, 2020	September 22, 2020	October 17, 2019		September 29, 2020	CCVTM, University of Oxford, Churchill Hospital, Oxford, United Kingdom		https://ClinicalTrials.gov/show/NCT04130282
355	NCT01883609	A Safety and Efficacy Study of ChAd63/MVA METRAP + RTS,S		Completed	No Results Available	Plasmodium Falciparum Malaria	Biological: RTS,S/AS01B|Biological: ChAd63 ME-TRAP|Biological: MVA ME-TRAP	To assess the efficacy of a combination immunization regimen with ChAd63/MVA ME-TRAP and RTS,S/AS01B, and of RTS,S/AS01B alone, against malaria sporozoite challenge, in healthy malaria-naïve volunteers.|To assess the safety of a combination immunization regimen with ChAd63/MVA ME-TRAP and RTS,S/AS01B, and of RTS,S/AS01B alone, in healthy malaria-naïve volunteers.|To assess immunogenicity generate…	University of Oxford	18 Years to 45 Years (Adult)	48	Other	Allocation: Randomized|Intervention Model: Parallel Assignment|Masking: Single (Outcomes Assessor)|Primary Purpose: Basic Science	VAC055|2013-000393-30	September 2013	August 2014	August 2014	June 21, 2013		October 1, 2014	Wellcome Trust CRF, Southampton General Hospital, University of Southampton, Southampton, Hampshire, United Kingdom|Centre for Clinical Vaccinology and Tropical Medicine, University of Oxford, Oxford, Oxfordshire, United Kingdom|Infection and Immunity Section, Sir Alexander Fleming Building, Imperial College of Science, Technology and Medicine, London, United Kingdom|Hammersmith Hospital, Imperia…		https://ClinicalTrials.gov/show/NCT01883609
356	NCT03542149	Safety, Tolerability and Antimalarial Activity of Single Doses of OZ439 and PQP		Completed	No Results Available	Malaria	Drug: OZ439 + α-tocopherol polyethylene glycol 1000 succinate	To characterise the PK/PD relationship between OZ439 and PQP plasma concentrations and blood stage asexual parasitaemia in healthy subjects following P. falciparum IBSM infection.|To describe the area under the plasma concentration-time curve of PK of OZ439 and PQP when co-administered as single doses in healthy volunteers under fasted conditions.|To describe the maximum concentration of OZ439 an…	Medicines for Malaria Venture|QIMR Berghofer Medical Research Institute|Clinical Network Services (CNS) Pty Ltd|Q-Pharm Pty Limited	18 Years to 55 Years (Adult)	24	Other|Industry	Allocation: Randomized|Intervention Model: Parallel Assignment|Masking: None (Open Label)|Primary Purpose: Other	QP17C19	April 23, 2018	April 19, 2019	April 19, 2019	May 31, 2018		June 5, 2019	Q-Pharm, Herston, Queensland, Australia		https://ClinicalTrials.gov/show/NCT03542149
357	NCT01047436	Efficacy of ArTiMist™ in Children		Completed	Has Results	Falciparum Malaria	Drug: Quinine|Drug: Artemether	Parasitological Success Defined as a Reduction in Parasite Count of ≥ 90% of Baseline at 24 Hours After the First Dose|Time for Parasite Count to Fall by 90% PCT(90)|Time for Parasite Count to Fall by 50% PCT(50)|Parasite Clearance Time|Parasite Reduction Ratio (PRR) at 24 h (Hours) After the First Dose|Parasite Reduction Ratio (PRR) at 12 Hours After the First Dose	Proto Pharma Ltd|Xidea Solutions Limited	Child, Adult, Older Adult	31	Industry|Other	Allocation: Randomized|Intervention Model: Parallel Assignment|Masking: None (Open Label)|Primary Purpose: Treatment	ART003	December 2009	January 2010	January 2010	January 12, 2010	January 14, 2011	January 27, 2011			https://ClinicalTrials.gov/show/NCT01047436
358	NCT02858817	Safety and Protective Efficacy of IV Immunization With Cryopreserved PfSPZ Under A/P Chemoprophylaxis		Completed	No Results Available	Malaria	Drug: atovaquone/proguanil 250mg/100mg (A/P)|Biological: PfSPZ Challenge (NF54)|Other: NaCl 0,9%	Number or occurrence of related Grade 3 and 4 adverse events (AEs) and serious adverse events (SAEs)|Occurrence of any related AE|Proportion of protected volunteers	University Hospital Tuebingen|Sanaria Inc.	18 Years to 45 Years (Adult)	30	Other|Industry	Allocation: Randomized|Intervention Model: Factorial Assignment|Masking: Quadruple (Participant, Care Provider, Investigator, Outcomes Assessor)|Primary Purpose: Prevention	MALACHITE	November 28, 2016	November 16, 2017	November 16, 2017	August 8, 2016		July 15, 2019			https://ClinicalTrials.gov/show/NCT02858817
359	NCT03420053	Study to Evaluate Safety, Immunogenicity and Efficacy of PfSPZ Vaccine in HIV Negative and HIV Positive Tanzanian Adults		Completed	No Results Available	Malaria|Malaria,Falciparum	Biological: PfSPZ Vaccine|Other: Normal Saline Placebo|Biological: PfSPZ Challenge	Safety of PfSPZ Vaccine - solicited symptoms|Safety of PfSPZ Vaccine - unsolicited symptoms|Safety of PfSPZ Vaccine - laboratory abnormalities|Safety of PfSPZ Vaccine - serious adverse events|Safety of PfSPZ Vaccine - breakthrough infection	Sanaria Inc.|Ifakara Health Institute|Swiss Tropical & Public Health Institute|Medical Care Development, Inc.	18 Years to 45 Years (Adult)	21	Industry|Other	Allocation: Randomized|Intervention Model: Parallel Assignment|Masking: Quadruple (Participant, Care Provider, Investigator, Outcomes Assessor)|Primary Purpose: Prevention	BSPZV3a	February 7, 2018	August 25, 2018	August 25, 2018	February 5, 2018		April 5, 2019	Bagamoyo Research and Training Center of the Ifakara Health Institute, Bagamoyo, Tanzania		https://ClinicalTrials.gov/show/NCT03420053
360	NCT01659281	Efficacy of Artesunate-Mefloquine Combination Therapy in Trat Province, Thailand		Completed	No Results Available	Plasmodium Falciparum Malaria	Drug: Artesunate|Drug: Mefloquine	Determination of parasitological cure rate of directly observed antimalarial therapy|Parasitological cure rates|Occurence of treatment-emergent adverse events|In vitro drug sensitivity profile for individual parasite isolates|Mefloquine whole blood concentrations	Armed Forces Research Institute of Medical Sciences, Thailand	5 Years to 70 Years (Child, Adult, Older Adult)	13	Other	Allocation: Randomized|Intervention Model: Parallel Assignment|Masking: None (Open Label)|Primary Purpose: Treatment	WRAIR-1327	September 2007	May 2008	May 2012	August 7, 2012		August 7, 2012	Vector Borne Diseases Control Units (VBDC, malaria clinics), Borai, Khaosaming and Muang districts, Trat, Thailand		https://ClinicalTrials.gov/show/NCT01659281
361	NCT03241901	Prolonging the Therapeutic Life Span of Artemisinin-based Combination Therapies (ACT) in Bagamoyo District, Tanzania	ALU-PQ	Completed	No Results Available	Malaria,Falciparum	Drug: Artemether-Lumefantrine Tab 20-120mg|Drug: Primaquine Phosphate 0.25 mg/kg|Other: Placebo	Parasite Clearance Times|Gametocyte Clearance|Cure Rate|Genetic Markers of Drug Resistance|Pharmacokinetics|Peak Plasma Concentration (Cmax)|Day 7 plasma lumefantrine	Muhimbili University of Health and Allied Sciences|Uppsala University|Karolinska Institutet|The University of Western Australia	1 Year to 65 Years (Child, Adult, Older Adult)	280	Other	Allocation: Randomized|Intervention Model: Parallel Assignment|Masking: Single (Participant)|Primary Purpose: Treatment	No. 01.05.2017	July 27, 2017	December 28, 2017	February 17, 2018	August 8, 2017		March 27, 2018	Fukayosi Dispensary, Bagamoyo, Pwani, Tanzania|Yombo Dispensary, Bagamoyo, Yombo, Tanzania	Study Protocol, Statistical Analysis Plan, and Informed Consent Form, https://ClinicalTrials.gov/ProvidedDocs/01/NCT03241901/Prot_SAP_ICF_000.pdf	https://ClinicalTrials.gov/show/NCT03241901
362	NCT02491606	Evaluation of Weekly Tafenoquine		Completed	No Results Available	Malaria	Drug: Tafenoquine|Other: Placebo	Prophylactic outcome.|Prophylactic outcome after 7 weeks|Prophylactic outcome after 10 weeks	U.S. Army Medical Research and Development Command|SmithKline Beecham	18 Years to 55 Years (Adult)	249	U.S. Fed|Industry	Allocation: Randomized|Intervention Model: Parallel Assignment|Masking: Triple (Participant, Care Provider, Investigator)|Primary Purpose: Treatment	A-7540	May 1997	September 1997	September 1998	July 8, 2015		September 13, 2018			https://ClinicalTrials.gov/show/NCT02491606
363	NCT03970993	VAC 072-An Efficacy Study of R21/MM in Different Dose Schedules		Completed	No Results Available	Malaria	Biological: R21 Matrix-M vaccination|Biological: R21 Matrix-M vaccination and CHMI|Biological: R21 Matrix-M vaccination booster	The safety and tolerability of adjuvanted R21 using different immunisation schedules in healthy malaria naïve volunteers|The efficacy (prevention of occurrence of P. falciparum parasitemia) of adjuvanted R21 against malaria sporozoite challenge, in healthy malaria-naïve volunteers using two immunisation regimes|To assess humoral immunogenicity generated in malaria-naïve individuals by adjuvanted …	University of Oxford	18 Years to 45 Years (Adult)	78	Other	Allocation: Non-Randomized|Intervention Model: Parallel Assignment|Masking: None (Open Label)|Primary Purpose: Prevention	VAC072	June 17, 2019	August 24, 2021	August 24, 2021	June 3, 2019		October 13, 2021	Guy's and St Thomas' NHS Foundation Trust, London, United Kingdom|Imperial College Healthcare NHS Trust, London, United Kingdom|CCVTM, University of Oxford, Churchill Hospital, Oxford, United Kingdom|University Hospital Southampton NHS Foundation Trust, Southampton, United Kingdom		https://ClinicalTrials.gov/show/NCT03970993
364	NCT02511054	Sanaria PfSPZ Challenge With Pyrimethamine Chemoprophylaxis (PfSPZ-CVac Approach): Phase 1 Trial to Determine Safety and Protective Efficacy of Sanaria PfSPZ Challenge With Concurrent Pyrimethamine Treatment That Inhibits Development of Asexual B...		Completed	No Results Available	Malaria	Drug: Chloroquine (CQ)|Drug: Pyrimethamine (PYR)|Biological: Sanaria PfSPZ Challenge (NF54)	Incidence and severity of local and systemic adverse events (AEs) and serious adverse events (SAEs) occurring after each Sanaria PfSPZ Challenge (Safety)|(Pilot Phase Only) P. falciparum blood stage infection defined as detection of P. falciparum parasites by sensitive research qRT-PCR following Sanaria PfSPZ Challenge during first CVac regimen (Prevention of Pf Infection)|P. falciparum blood sta…	National Institute of Allergy and Infectious Diseases (NIAID)|National Institutes of Health Clinical Center (CC)	18 Years to 50 Years (Adult)	57	NIH	Allocation: Non-Randomized|Intervention Model: Parallel Assignment|Masking: None (Open Label)|Primary Purpose: Prevention	150169|15-I-0169	July 21, 2015	October 21, 2016	June 1, 2017	July 29, 2015		July 2, 2017	National Institutes of Health Clinical Center, 9000 Rockville Pike, Bethesda, Maryland, United States		https://ClinicalTrials.gov/show/NCT02511054
365	NCT01640574	Comparison Between 7 and 14 Day Primaquine Combined With Dihydroartemisinin-piperaquine or 3 Day Chloroquine Radical Cure of P. Vivax (BPD)		Completed	No Results Available	Vivax Malaria	Drug: Dihydroartemisinin-Piperaquine|Drug: Chloroquine	Recurrence of P. vivax|Adverse Events|Drug concentrations	University of Oxford	6 Months and older (Child, Adult, Older Adult)	680	Other	Allocation: Randomized|Intervention Model: Parallel Assignment|Masking: None (Open Label)|Primary Purpose: Treatment	SMRU1102	February 2012	July 2015	December 2015	July 13, 2012		April 28, 2016	Shoklo Malaria Research Unit, Mae Sot, Tak, Thailand		https://ClinicalTrials.gov/show/NCT01640574
366	NCT01708876	P. Knowlesi Trial of Artesunate-mefloquine Versus Chloroquine	ACT KNOW	Completed	No Results Available	Uncomplicated Plasmodium Knowlesi Malaria	Drug: Artesunate-mefloquine|Drug: Chloroquine|Drug: Primaquine	Parasite clearance|Rates of recurrent infection / treatment failure at day 42.|Occurrence of anaemia at day 28 when using AS-MQ vs. CQ.|P. knowlesi and P. vivax gametocyte carriage throughout follow up when using AS-MQ vs. CQ.|Frequency of complications throughout follow up when using AS-MQ vs. CQ.|Utility of malaria rapid diagnostic tests in diagnosis of P. knowlesi infection.|Rates of P. knowle…	Menzies School of Health Research|Ministry of Health, Malaysia	1 Year and older (Child, Adult, Older Adult)	250	Other	Allocation: Randomized|Intervention Model: Parallel Assignment|Masking: None (Open Label)|Primary Purpose: Treatment	NMRR-12-89-11005	October 2012	December 2014	December 2014	October 17, 2012		April 9, 2015	Kota Marudu District Hospital, Kota Marudu, Sabah, Malaysia|Kudat District Hospital, Kudat, Sabah, Malaysia|Pitas District Hospital, Pitas, Sabah, Malaysia		https://ClinicalTrials.gov/show/NCT01708876
367	NCT01441167	Experimental PfSPZ Vaccine in Adults Without Malaria		Completed	No Results Available	Malaria|Prevention and Control|Acquired Immunity	Biological: PfSPZ	The primary objectives of the study are related to the safety and tolerability of the vaccine at the 4 dosage levels when administered IV.|The secondary objectives are related to PfSPZ vaccine-mediated protection against Plasmodium falciparum (Pf) challenge at the 3 higher dosage levels.	National Institute of Allergy and Infectious Diseases (NIAID)|Sanaria Incorporated|U.S. Military Malaria Vaccine Program|National Institutes of Health Clinical Center (CC)	18 Years to 45 Years (Adult)	64	NIH|Other	Allocation: Non-Randomized|Intervention Model: Parallel Assignment|Masking: None (Open Label)|Primary Purpose: Prevention	110257|11-I-0257	September 14, 2011	June 5, 2013	June 5, 2013	September 27, 2011		July 5, 2018	National Institutes of Health Clinical Center, 9000 Rockville Pike, Bethesda, Maryland, United States		https://ClinicalTrials.gov/show/NCT01441167
368	NCT02084602	Assessment of Artesunate/Mefloquine in the Peruvian Amazon	Artesunate	Completed	No Results Available	Malaria, Falciparum	Drug: Artesunate|Drug: Mefloquine	Parasite clearance time|Parasite reduction rates and ratios|Time for parasite count to fall|Fever clearance time|Gametocyte carriage rates	Instituto Nacional de Salud. Peru|U.S. Naval Medical Research Unit No.6 (NAMRU-6)	5 Years to 65 Years (Child, Adult, Older Adult)	45	Other	Allocation: N/A|Intervention Model: Single Group Assignment|Masking: None (Open Label)|Primary Purpose: Treatment	U.2012.0008	June 18, 2014	November 6, 2015	April 13, 2016	March 12, 2014		April 29, 2021	NAMRU 6, Iquitos, Loreto, Peru		https://ClinicalTrials.gov/show/NCT02084602
369	NCT01107145	Efficacy of Artemisinin Combination Therapies for the Treatment of Uncomplicated P. Vivax in Pregnancy in Brazil (PAACT-PV)	PAACT-PV	Terminated	No Results Available	Plasmodium Vivax Malaria	Drug: Mefloquine- Artesunate|Drug: Artemether-Lumefantrine|Drug: Chloroquine	63-day PCR-adjusted parasitological cure of P. vivax	Centers for Disease Control and Prevention	15 Years and older (Child, Adult, Older Adult)	16	U.S. Fed	Allocation: Randomized|Intervention Model: Parallel Assignment|Masking: None (Open Label)|Primary Purpose: Treatment	PAACT-PV	February 2011	January 2012	January 2012	April 20, 2010		April 13, 2012	Hospital Geral Maternidade de Cruzeiro do Sul, Cruzeiro do Sul, Acre, Brazil|Hospital Municipal Teonila Alves, Anajas, Para, Brazil|Centro de Pesquisa em Patologias Tropicais, Porto Velho, Rondonia, Brazil		https://ClinicalTrials.gov/show/NCT01107145
370	NCT02453308	A Study by the Tracking Resistance to Artemisinin Collaboration (TRAC)	TRACII	Completed	No Results Available	Malaria, Falciparum	Drug: ACT|Drug: TACT	PCR corrected efficacy defined as adequate clinical and parasitological response (ACPR)|Parasite clearance half-life|Parasite reduction rates and ratios at 24 and 48 hours assessed by microscopy|Time for parasite count to fall to 50% of initial parasite density|Time for parasite count to fall to 90% of initial parasite density|Time for parasite count to fall to 99% of initial parasite density|Fev…	University of Oxford	6 Months to 65 Years (Child, Adult, Older Adult)	1110	Other	Allocation: Randomized|Intervention Model: Parallel Assignment|Masking: None (Open Label)|Primary Purpose: Treatment	BAKMAL1502	August 2015	March 2018	March 2018	May 25, 2015		May 9, 2018	College of Medicine Chittagong, Ramu, Bangladesh|Pailin, Pailin, Cambodia|Preah Vihear, Preah Vihear, Cambodia|Pursat, Pursat, Cambodia|Ratanakiri, Ratankiri, Cambodia|Kinshasa, Kinshasa, Congo, The Democratic Republic of the|Mohanpur Community health center, Agartala, India|Midnapore, Midnapore, India|Ispat General hospital, Rourkela, India|Sekong, Sekong, Lao People's Democratic Republic|Ann Ho…		https://ClinicalTrials.gov/show/NCT02453308
371	NCT01713517	Impact of Insecticide Resistance on Vector Control		Unknown status	No Results Available	Malaria, Falciparum	Other: Indoor residual insecticide spraying (IRS)|Device: Long Lasting Insecticidal Nets (LLIN)	Malaria Incidence|Prevalence of P.falciparum Infection|Entomological Innoculation rate|Frequency of insecticide resistance associated genotypes (kdr) in anopheles arabiensis	London School of Hygiene and Tropical Medicine|Federal Ministry of Health, Sudan|World Health Organization|Liverpool School of Tropical Medicine	6 Months to 10 Years (Child)	28000	Other	Allocation: Randomized|Intervention Model: Parallel Assignment|Masking: None (Open Label)|Primary Purpose: Prevention	WHO_IR_SUDAN	April 2011	October 2014	October 2014	October 24, 2012		October 26, 2012	Malaria Control Programme, Gedarif, Gedarif State, Sudan|Malaria Control Programme, Wad Medani, Gezira State, Sudan|Malaria Control Programme, Kassala, Kassala State, Sudan		https://ClinicalTrials.gov/show/NCT01713517
372	NCT03764527	Tolerability and Efficacy of Artemether-Lumefantrine Versus Artesunate + Amodiaquine in Zanzibar	AcoI	Completed	No Results Available	Plasmodium Falciparum Malaria	Drug: Artemether-lumefantrine|Drug: Coadministered Artesunate plus Amodiaquine	PCR corrected cure-rates up to day 42 in children with uncomplicated malaria, treated with either Artesunate + Amodiaquine (AA) or Coartem® (CO)|Safety of treatment with Artesunate + Amodiaquine (AA) or Coartem® (CO): Proportion of subjects with adverse events|Parasite clearance|Gametocyte carriage|Fever clearance|Hemoglobin|Selection of mutations in P. falciparum related to the resistance of the…	Professor Anders Björkman|Zanzibar Malaria Control Programme|World Health Organization|Karolinska Institutet	6 Months to 59 Months (Child)	408	Other	Allocation: Randomized|Intervention Model: Parallel Assignment|Masking: None (Open Label)|Primary Purpose: Treatment	Aco-study	November 1, 2002	February 17, 2003	February 17, 2003	December 5, 2018		December 6, 2018			https://ClinicalTrials.gov/show/NCT03764527
373	NCT01376167	Ph 2B/3 Tafenoquine (TFQ) Study in Prevention of Vivax Relapse		Completed	Has Results	Malaria, Vivax	Drug: Chloroquine 600mg|Drug: Chloroquine 300mg|Drug: Tafenoquine 50mg|Drug: Tafenoquine 100mg|Drug: Tafenoquine 300mg|Drug: Tafenoquine 600mg|Drug: Primaquine 15mg|Drug: Chloroquine 600mg (Part 2 )|Drug: Chloroquine 300mg (Part 2 )|Drug: Tafenoquine 300mg (Part 2)|Drug: Primaquine 15mg (Part2 )	Number of Participants With Recurrence-free Efficacy at 6 Months Post Dose|Number of Participants With Recurrence-free Efficacy at 4 Months Post Dose|Time to Recurrence of P Vivax Malaria|Time to Parasite Clearance|Time to Fever Clearance|Number of Participants With Hemoglobin Decline From Baseline Over First 29 Days|Number of Participants With Treatment Emergent Adverse Events (TEAEs) Potentiall…	GlaxoSmithKline|Medicines for Malaria Venture	16 Years and older (Child, Adult, Older Adult)	851	Industry|Other	Allocation: Randomized|Intervention Model: Parallel Assignment|Masking: Quadruple (Participant, Care Provider, Investigator, Outcomes Assessor)|Primary Purpose: Treatment	112582|TAF112582	April 24, 2014	November 18, 2016	November 18, 2016	June 20, 2011	April 23, 2018	April 23, 2018	GSK Investigational Site, Bandarban, Bangladesh|GSK Investigational Site, Manaus, Amazonas, Brazil|GSK Investigational Site, Porto Velho, Rondônia, Brazil|GSK Investigational Site, Oddar Meancheay Province, Cambodia|GSK Investigational Site, Gondar, Ethiopia|GSK Investigational Site, Jimma, Ethiopia|GSK Investigational Site, Bikaner, India|GSK Investigational Site, Chennai, India|GSK Investigatio…		https://ClinicalTrials.gov/show/NCT01376167
374	NCT04203186	A Clinical Trial to Evaluate Plasmodium Falciparum 7G8 and NF54 Challenge Strains (PfSPZ) in a Head-to-head Comparative Study - (ECG-CHMI)	ECG-CHMI	Withdrawn	No Results Available	Plasmodium Falciparum	Drug: atovaquone-proguanil	Difference in the pre-patent period|Difference in the total number of malaria events|Determine differences in pre-patent periods|Determine differences in the growth rate of parasites	U.S. Army Medical Research and Development Command|Naval Medical Research Center	18 Years to 45 Years (Adult)	0	U.S. Fed	Allocation: Randomized|Intervention Model: Parallel Assignment|Masking: Triple (Participant, Care Provider, Investigator)|Primary Purpose: Diagnostic	19239	March 2020	June 2021	September 2021	December 18, 2019		May 8, 2020			https://ClinicalTrials.gov/show/NCT04203186
375	NCT02364583	Investigation of Short Course, High Dose Primaquine Treatment for Liver Stages of Plasmodium Vivax Infection		Unknown status	No Results Available	Plasmodium Vivax	Drug: Primaquine	Safety and tolerability as measured by hemoglobin|Safety and tolerability as measured by methemoglobin|Safety and tolerability as measured by liver biochemistry|Safety and tolerability as measured by symptom questionnaire|Time to first or only Plasmodium vivax infection by light microscopy and polymerase chain reaction (PCR)|Time to first or only clinical Plasmodium vivax episode|Comparison of th…	Papua New Guinea Institute of Medical Research|Walter and Eliza Hall Institute of Medical Research|The University of Western Australia|University of Oxford|Curtin University	5 Years to 10 Years (Child)	150	Other	Allocation: Non-Randomized|Intervention Model: Single Group Assignment|Masking: None (Open Label)|Primary Purpose: Treatment	MRAC10.14	June 2010	June 2016	December 2016	February 18, 2015		October 14, 2015	PNG Institute of Medical Research, Madang, Madang Province, Papua New Guinea		https://ClinicalTrials.gov/show/NCT02364583
376	NCT01976416	Novel Use Of Hydroxyurea in an African Region With Malaria	NOHARM	Completed	Has Results	Sickle Cell Anemia|Sickle Cell Disease|Malaria	Drug: Hydroxyurea|Drug: Placebo	Number of Malaria Episodes	Indiana University|Doris Duke Charitable Foundation|Makerere University|Mulago Hospital, Uganda|Children's Hospital Medical Center, Cincinnati	12 Months to 47 Months (Child)	208	Other	Allocation: Randomized|Intervention Model: Parallel Assignment|Masking: Quadruple (Participant, Care Provider, Investigator, Outcomes Assessor)|Primary Purpose: Treatment	2012139	September 2014	October 2016	November 2017	November 5, 2013	October 1, 2018	December 4, 2018	Mulago Hospital Sickle Cell Clinic, Kampala, Uganda		https://ClinicalTrials.gov/show/NCT01976416
377	NCT02083406	Bioavailability Study of Oral OZ439 Prototype Formulations Administered With Piperaquine Phosphate (PQP)		Completed	Has Results	Malaria	Drug: 800mg OZ439 prototype formulation 1|Drug: 800mg OZ439 prototype formulation 2|Drug: 800mg OZ439 prototype formulation 3|Drug: 960mg PQP	OZ439 AUC(0-168h)|OZ439 Cmax|Piperaquine (PQ) AUC(0-168h)|PQ Cmax	Medicines for Malaria Venture|Quotient Clinical	18 Years to 55 Years (Adult)	22	Other	Allocation: Randomized|Intervention Model: Parallel Assignment|Masking: None (Open Label)|Primary Purpose: Treatment	MMV_OZ439_13_007	July 2014	July 2014	July 2014	March 11, 2014	March 23, 2015	March 23, 2015	Quotient Clinical, Nottingham, Nottinghamshire, United Kingdom		https://ClinicalTrials.gov/show/NCT02083406
378	NCT02517879	Community Point Distribution of Insecticide Treated Bed Nets		Completed	No Results Available	Malaria	Other: Community point distribution|Other: Community health worker hang-up visit	Community point distribution attendance|Self-installation of ITNs|Household ITN retention|Household percentage of ITNs hung|Household percentage of sleeping spaces covered	IDinsight|National Malaria Control Centre, Zambia|Ministry of Health, Zambia|Clinton Health Access Initiative Inc.	Child, Adult, Older Adult	560	Other	Allocation: Randomized|Intervention Model: Parallel Assignment|Masking: None (Open Label)|Primary Purpose: Prevention	3	November 2013	May 2014	May 2014	August 7, 2015		August 7, 2015			https://ClinicalTrials.gov/show/NCT02517879
379	NCT02020330	Optimising Operational Use of Artemether-lumefantrine Comparing 3 Day Versus 5 Day	AL3vs5	Completed	No Results Available	Plasmodium Falciparum Infection	Drug: Artemether-lumefantrine 3 days|Drug: Artemether-lumefantrine 5 days	proportion of patients with detectable parasitaemia|Parasitaemia clearance time|Gametocyte carriage rates|artemether-lumefantrine tolerability|Comparison of effectiveness|concentrations of lumefantrine|Haematological recovery rate|Incidence of vivax malaria relapses|Comparison of addition of food supplement (fish oil)	University of Oxford	6 Years and older (Child, Adult, Older Adult)	150	Other	Allocation: Randomized|Intervention Model: Parallel Assignment|Masking: None (Open Label)|Primary Purpose: Treatment	MOCRU1301	November 25, 2013	February 4, 2015	March 25, 2015	December 24, 2013		September 20, 2018	Medical Action Myanmar, Yangon, Myanmar		https://ClinicalTrials.gov/show/NCT02020330
380	NCT01722734	Preserving ACTs - Text Reminders to Increase Adherence to ACT Treatment	PACT	Completed	Has Results	Malaria	Behavioral: Text message reminders	Self-reported Adherence to Artemisinin-combination Therapy (ACT) Treatment	Harvard School of Public Health (HSPH)	18 Years and older (Adult, Older Adult)	1140	Other	Allocation: Randomized|Intervention Model: Parallel Assignment|Masking: Single (Outcomes Assessor)|Primary Purpose: Supportive Care	19850-101	June 2011	December 2011	January 2013	November 7, 2012	March 21, 2014	March 21, 2014	Study site, Tamale, Northern Region, Ghana		https://ClinicalTrials.gov/show/NCT01722734
381	NCT01640587	Compare the Effectiveness Between Existing Treatment and New Treatment	RDM	Completed	No Results Available	P. Falciparum Malaria	Drug: Mefloquine+Artesunate|Drug: Dihydroartemisinin-Piperaquine	PCR adjusted adequate clinical and parasitological response|Proportion of aparasitaemic	University of Oxford	5 Years and older (Child, Adult, Older Adult)	76	Other	Allocation: Randomized|Intervention Model: Parallel Assignment|Masking: None (Open Label)|Primary Purpose: Treatment	SMRU1201	November 2013	March 2017	March 30, 2017	July 13, 2012		June 8, 2017	Shoklo Malaria Research Unit, Mae Sot, Tak, Thailand		https://ClinicalTrials.gov/show/NCT01640587
382	NCT03431168	A Novel Regimen to Prevent Malaria and STI in Pregnant Women With HIV	PREMISE	Completed	Has Results	HIV|Pregnancy Malaria|Sexually Transmitted Infection	Drug: Azithromycin/TMPS|Drug: Placebo/TMPS	Plasmodium Falciparum Peripheral Parasitemia|Proportion With Composite STI Outcome|Low Birthweight (<2500 Grams)|Proportion With Adverse Birth Outcomes|Maternal Adherence to the Prophylactic Regimen|Episodes of Symptomatic Malaria|Mean Geometric Mean Parasite Density (GMPD) for Plasmodium Falciparum|Proportion With Placental Malaria|Proportion With Maternal Anemia and Severe Maternal Anemia|Perin…	University of Alabama at Birmingham	16 Years to 55 Years (Child, Adult)	308	Other	Allocation: Randomized|Intervention Model: Parallel Assignment|Masking: Quadruple (Participant, Care Provider, Investigator, Outcomes Assessor)|Primary Purpose: Prevention	IRB-300001112	March 7, 2018	January 1, 2021	January 1, 2022	February 13, 2018	May 4, 2022	August 16, 2022	University of Alabama at Birmingham, Birmingham, Alabama, United States	Study Protocol, Statistical Analysis Plan, and Informed Consent Form, https://ClinicalTrials.gov/ProvidedDocs/68/NCT03431168/Prot_SAP_ICF_000.pdf	https://ClinicalTrials.gov/show/NCT03431168
383	NCT02604966	P. Falciparum Resistance to Artemisinin in Vietnam		Unknown status	No Results Available	Drug Resistant Malaria Due to Plasmodium Falciparum	Drug: Artesunate (AS) group|Drug: DHA - PPQ group	Median parasite clearance time after treatment with Artesunate or with DHA - PIP|Number of patients with Adequate Clinical and Parasitological Response (ACPR) to DHA-PPQ for the treatment for uncomplicated P falciparum malaria infections in central Vietnam.	National Institute of Malariology, Parasitology and Entomology, Vietnam|Institute of Tropical Medicine, Belgium	1 Year and older (Child, Adult, Older Adult)	120	Other	Allocation: Randomized|Intervention Model: Parallel Assignment|Masking: None (Open Label)|Primary Purpose: Treatment	NIMPE - ITM- P.f	April 2015	September 2016	December 2016	November 16, 2015		December 21, 2015	Chu R Cam commune, Pleiku, Gialai, Vietnam		https://ClinicalTrials.gov/show/NCT02604966
384	NCT01156389	Pyronaridine/Artesunate -Ritonavir Drug Drug Interaction Study		Completed	No Results Available	Malaria	Drug: Ritonavir and pyronaridine/artesunate|Drug: pyronaridine/artesunate	Pharmacokinetics|Safety and clinical evaluations	Medicines for Malaria Venture|Shin Poong Pharmaceuticals	18 Years to 55 Years (Adult)	34	Other|Industry	Allocation: Randomized|Intervention Model: Parallel Assignment|Masking: None (Open Label)|Primary Purpose: Treatment	SP-C-010-10	July 2010	August 2010	September 2010	July 2, 2010		March 21, 2011	Covance Clinical Research Unit AG, Allschwil, Basel, Switzerland		https://ClinicalTrials.gov/show/NCT01156389
385	NCT03208179	Improving PRegnancy Outcomes With Intermittent preVEntive Treatment in Africa	IMPROVE	Completed	No Results Available	Pregnancy|Malaria in Pregnancy|Malaria	Drug: dihydroartemisinin-piperaquine|Drug: sulphadoxine-pyrimethamine|Drug: dihydroartemisinin-piperaquine plus azithromycin	Adverse pregnancy outcome|Composite of foetal loss and neonatal mortality|SGA-LBW-PT composite|SGA|LBW|PT|Neonatal length and stunting|Clinical malaria during pregnancy|Malaria infection during pregnancy detected by microscopy and PCR|Composite placental malaria detected by microscopy, by molecular methods or by histology|Placental malaria detected by microscopy|Placental malaria detected by mole…	Liverpool School of Tropical Medicine|University of Malawi College of Medicine|Kenya Medical Research Institute|Malawi-Liverpool-Wellcome Trust Clinical Research Programme|National Institute for Medical Research, Tanzania|Kilimanjaro Christian Medical Centre, Tanzania|University of Copenhagen|Centers for Disease Control and Prevention|London School of Hygiene and Tropical Medicine|University Coll…	16 Years and older (Child, Adult, Older Adult)	4680	Other|U.S. Fed	Allocation: Randomized|Intervention Model: Parallel Assignment|Masking: Quadruple (Participant, Care Provider, Investigator, Outcomes Assessor)|Primary Purpose: Prevention	16049	March 29, 2018	March 15, 2020	March 15, 2020	July 5, 2017		June 27, 2022	Ahero Sud-countyHospital, Ahero, Kisumu, Kenya|Homa Bay County Hospital, Homa Bay, Kenya|Rabour Sub-county Hospital, Kisumu, Kenya|Chikwawa District Hospital, Chikwawa, Malawi|Mangochi District Hospital, Mangochi, Malawi|Handeni District Hospital, Handeni, Tanzania|Korogwe District Hospital, Korogwe, Tanzania		https://ClinicalTrials.gov/show/NCT03208179
386	NCT02418962	Safety and Immunogenicity of Direct Venous Inoculation of a Radiation-attenuated PfSPZ Vaccine in Equatoguinean Adults		Completed	No Results Available	Malaria|Plasmodium Falciparum	Biological: PfSPZ Vaccine|Other: Normal Saline	Number of adverse events as a measure of safety and tolerability|Number of serious adverse events|Number of Pf infections|Antibody titers to PfCSP, PfLSA-1, PfEXP-1 and PfMSP-5 by ELISA|Antibody titers to whole Pf sporozoite by Immunofluorescence (IFA)|Cellular immune responses	Sanaria Inc.|Ifakara Health Institute|Swiss Tropical & Public Health Institute|Government of Equatorial Guinea|Hospital Universitario La Paz|Marathon Oil Corporation|Noble Oil Services	18 Years to 35 Years (Adult)	33	Industry|Other	Allocation: Randomized|Intervention Model: Parallel Assignment|Masking: Quadruple (Participant, Care Provider, Investigator, Outcomes Assessor)|Primary Purpose: Prevention	EGSPZV1	March 2015	September 2015	February 2016	April 17, 2015		March 2, 2016	La Paz Medical Center, Malabo, Equatorial Guinea		https://ClinicalTrials.gov/show/NCT02418962
387	NCT02387580	Bioavailability Study of Oral OZ439 Prototype Granule Formulations Administered With Piperaquine Phosphate (PQP) Tablets		Completed	Has Results	Malaria	Drug: OZ439 + TPGS|Drug: OZ439 Prototype 1|Drug: OZ439 Prototype 3|Drug: PQP	OZ439 Cmax|OZ439 AUC(0-168 h)|Piperaquine Cmax|Piperaquine AUC(0-168 h)	Medicines for Malaria Venture|Quotient Clinical	18 Years to 55 Years (Adult)	48	Other	Allocation: Randomized|Intervention Model: Parallel Assignment|Masking: None (Open Label)|Primary Purpose: Treatment	MMV_OZ439_15_001	April 2015	June 2015	June 2015	March 13, 2015	January 14, 2016	February 8, 2016	Quotient Clinical, Nottingham, Nottinghamshire, United Kingdom		https://ClinicalTrials.gov/show/NCT02387580
388	NCT02230579	Phase I Study of Ascending Doses of MMV390048 in Healthy Adult Volunteers		Completed	Has Results	Malaria	Drug: MMV390048 5mg|Drug: MMV390048 20mg|Drug: MMV390048 40mg|Drug: MMV390048 80mg|Drug: MMV390048 120mg|Drug: Placebo to match MMV390048	Number of Participants With Adverse Events|Area Under the Plasma Concentration Versus Time Curve (AUC) of MMV390048|Half-life of MMV390048|Determine ex Vivo Efficacy (IC50)	Medicines for Malaria Venture|University of Cape Town	18 Years to 55 Years (Adult)	48	Other	Allocation: Randomized|Intervention Model: Single Group Assignment|Masking: Quadruple (Participant, Care Provider, Investigator, Outcomes Assessor)|Primary Purpose: Treatment	MMV_MMV390048_14_01	May 2014	February 2015	February 2015	September 3, 2014	October 29, 2018	July 17, 2019	Cinical Pharmacology, University of Cape Town, Cape Town, South Africa		https://ClinicalTrials.gov/show/NCT02230579
389	NCT01754701	Acute vs. Delayed Iron: Effect on Red Cell Iron Incorporation in Severe Malaria		Completed	No Results Available	Iron Deficiency|Malaria|Nutrition|Global Health	Dietary Supplement: Immediate iron|Dietary Supplement: Delayed iron	Percent red blood cell iron incorporation on Day 0 in children in the immediate group vs. percent red blood cell iron incorporation on Day 28 in children in the delayed group|Hematological recovery in the immediate vs. delayed groups on Day 56	University of Minnesota|Eunice Kennedy Shriver National Institute of Child Health and Human Development (NICHD)	6 Months to 59 Months (Child)	100	Other|NIH	Allocation: Randomized|Intervention Model: Parallel Assignment|Masking: None (Open Label)|Primary Purpose: Treatment	1203M11234|1R03HD074262	June 2013	May 2015	May 2015	December 21, 2012		November 30, 2015	Mulago Hospital, Kampala, Uganda		https://ClinicalTrials.gov/show/NCT01754701
390	NCT02083887	A Phase I Study to Assess the Safety and Immunogenicity of ChAd63 ME-TRAP - MVA ME-TRAP Heterologous Prime-boost Vaccination Co-administered With EPI Vaccines in Gambian Infants	VAC058	Completed	No Results Available	Malaria	Biological: ChAd63 ME-TRAP / MVA ME-TRAP	Safety of ChAd63 ME-TRAP / MVA ME-TRAP prime boost immunisation co-administered with EPI vaccines|Immunogenicity of ChAd63 ME-TRAP / MVA ME-TRAP prime boost immunisation co-administered with EPI vaccines.	University of Oxford|Malaria Vectored Vaccines Consortium	1 Week to 16 Weeks (Child)	65	Other	Allocation: Randomized|Intervention Model: Parallel Assignment|Masking: Single (Outcomes Assessor)|Primary Purpose: Prevention	VAC058	February 2014	November 2015	November 2015	March 11, 2014		December 3, 2015	Medical Research Council Unit, Fajara, Banjul, Gambia		https://ClinicalTrials.gov/show/NCT02083887
391	NCT01707199	SPK Study in Afghanistan		Completed	No Results Available	Uncomplicated P. Falciparum Malaria	Drug: Artesunate + Sulphadoxine-pyrimethamine	Adequate clinical and parasitological response (ACPR)|Adverse events|Molecular markers for antimalarial drug resistance	University of Oxford|World Health Organization	4 Months and older (Child, Adult, Older Adult)	83	Other	Allocation: N/A|Intervention Model: Single Group Assignment|Masking: None (Open Label)|Primary Purpose: Treatment	SPK	October 2012	January 2014	January 2014	October 16, 2012		October 14, 2020	Narang, Asadabad, Watapoor district health centres, Kunar, Afghanistan		https://ClinicalTrials.gov/show/NCT01707199
392	NCT01660672	Enteral Levetiracetam For Seizure Control In Pediatric Cerebral Malaria	LVT1	Completed	Has Results	Seizure|Epilepsy|Cerebral Malaria	Drug: LEVETIRACETAM	Freedom From Seizure|Toxicity Related to LVT|Range of Plasma Concentration of LVT Across All Individuals	University of Rochester|National Institute of Neurological Disorders and Stroke (NINDS)	2 Years to 6 Years (Child)	7	Other|NIH	Allocation: N/A|Intervention Model: Single Group Assignment|Masking: None (Open Label)|Primary Purpose: Treatment	LVT1R01NS074409|1R01NS074409-01A1	January 2013	July 2013	July 2013	August 9, 2012	October 17, 2014	September 15, 2016	Queen Elizabeth Central Hospital, Blantyre, Malawi		https://ClinicalTrials.gov/show/NCT01660672
[truncated: 152 more rows]
